# Supplementary material for: NOVAsort for error-free droplet microfluidics
Source: Nat Commun. 2024 Nov 1;15:9444. doi: 10.1038/s41467-024-52932-z (PMC11530522; doi:10.1038/s41467-024-52932-z)
Supplement: Supplementary file 14 — Source Data [file 41467_2024_52932_MOESM14_ESM.xlsx]

## Sheet: Figure 2D
NOVA	Condition	Droplet categories	Percentages
	Input	Large non fluorescent	14.5
		Large fluorescent	1.9
		Med non fluorescent	20.1
		Med fluorescent	5
		Small non fluorescent	49.6
		Small fluorescent	8.9
	Waste 1	Large non fluorescent	86.3135
		Large fluorescent	13.245
		Med non fluorescent	0.220751
		Med fluorescent	0
		Small non fluorescent	0
		Small fluorescent	0.220751
	Hit	Large non fluorescent	0
		Large fluorescent	0
		Med non fluorescent	0
		Med fluorescent	99.0741
		Small non fluorescent	0
		Small fluorescent	0.925926
	Waste 2	Large non fluorescent	0
		Large fluorescent	0
		Med non fluorescent	21.5859
		Med fluorescent	0
		Small non fluorescent	66.7086
		Small fluorescent	11.7055

## Sheet: Figure 3B
	Linear sorter	Input size	Input fluorescent intensity		Hits size	Hits fluorescent intensity		Waste size	Waste fluorescent intensity
		42.504	2.35377		64.129	2.10977		77.5208	2.01936
		35.3498	2.15753		50.3994	2.1734		44.7762	2.71888
		39.9951	2.29101		49.3378	1.95804		48.7384	2.76549
		75.8687	2.68591		46.8331	2.13086		40.0787	2.48442
		142.856	3.19168		44.4863	2.07174		45.3955	2.68415
		121.214	2.43476		39.5316	2.12366		44.264	2.68465
		90.4533	3.01239		38.7388	2.09914		45.1747	2.72479
		79.2886	2.83551		46.6682	2.05847		98.5564	2.52523
		57.3297	2.78806		45.8021	2.01646		94.6619	2.80845
		105.931	2.3267		44.0101	2.00661		91.936	2.37611
		75.5872	2.4506		36.4508	5.14516		91.7265	2.58415
		104.683	2.30373		43.4477	2.15728		96.695	2.55727
		123.893	2.64204		45.4237	1.99265		108.761	3.50989
		71.3619	2.17513		43.9978	2.48536		88.8964	2.43323
		65.0102	2.58845		42.8183	2.48697		80.2477	2.72907
		90.3811	2.70074		47.5677	2.40041		113.374	2.73027
		73.755	2.83965		39.6115	2.04396		94.7	3.29798
		83.6229	2.68182		36.6784	2.00323		112.743	3.19419
		62.515	2.63132		47.7864	2.55377		98.7381	2.68024
		59.2648	2.30699		40.8613	1.98325		110.06	2.6423
		91.8792	2.43814		34.3533	2.04197		72.1698	2.67362
		79.233	2.35548		42.3069	2.17019		99.7875	2.6562
		80.9533	2.18758		35.1633	2.13908		83.5094	2.36505
		104.308	2.48036		60.0971	2.07596		87.39	2.63438
		62.2782	2.86031		50.0224	2.86466		111.528	3.0474
		77.2624	2.4914		48.368	1.98792		94.8727	2.61259
		77.2635	2.22063		51.8618	2.15726		70.4802	2.64558
		79.3157	2.29053		46.9592	2.58949		78.6998	2.55434
		88.2678	2.90508		41.458	2.16375		101.619	2.48688
		76.3243	2.36966		47.9611	1.98141		101.331	2.6747
		60.541	2.36439		39.1962	2.21045		103.995	2.39594
		79.8117	2.45584		45.0147	2.3617		91.8124	2.53918
		101.929	10.4141		44.511	2.03399		77.4365	2.62
		82.8633	2.39781		51.3806	2.32925		74.4511	2.48083
		59.9665	2.42289		39.5111	2.4112		102.265	2.7553
		103.972	2.55571		36.4633	1.95353		91.4858	2.36633
		72.969	2.81159		47.8409	2.01592		106.513	2.32546
		65.4175	2.45221		36.5867	1.92903		88.7447	2.57065
		124.398	2.5894		38.1181	2.17857		108.946	2.76158
		66.2597	2.07708		43.7028	1.94091		80.7331	2.5067
		84.0258	2.45335		34.9239	2.28014		106.432	2.85839
		60.4252	4.02289		46.5668	2.3419		81.1098	2.88633
		42.3159	2.48197		35.9986	1.98841		98.7003	3.10765
		66.7329	2.48738		39.7192	2.02823		115.592	2.54579
		78.8417	2.45546		41.5214	2.18056		117.051	2.7116
		68.2365	2.45741		38.6972	1.97059		77.2216	2.58109
		69.2933	2.78763		38.8774	2.72599		106.774	2.59326
		63.0022	2.49076		45.4849	2.36411		120.674	2.70412
		82.1885	3.04583		51.5472	2.19444		101.351	2.6903
		82.8054	3.1783		40.0619	1.97884		109.582	2.6892
		93.9702	2.51654		52	2.03514		80.1895	2.52139
		64.3798	2.59029		41.9564	2.16912		94.1066	2.8463
		70.7999	2.51415		63.4241	2.16934		95.3019	2.77579
		72.2547	2.49371		109.214	9.79058		93.7377	2.47258
		87.2918	2.49303		65.9219	2.10207		73.0277	2.45219
		91.0976	2.78268		76.3055	2.61148		97.7716	3.12039
		39.3814	2.37778		71.9189	2.01375		107.266	2.93686
		43.4865	2.99318		118.854	2.40669		111.727	3.2827
		40.156	2.26587		64.8956	2.25513		91.6074	2.87726
		33.4146	2.26154		71.0974	2.3322		99.0413	2.4433
		41.6253	2.14573		74.2078	2.55349		94.7709	2.79384
		41.185	2.44924		76.1114	2.21731		96.5015	2.7067
		40.2816	2.44868		58.6364	2.50313		73.2677	2.62903
		41.3702	2.28299		75.0576	1.97898		80.6698	3.0408
		119.81	2.31512		101.986	13.1853		91.492	2.61997
		122.096	2.28732		61.8142	2.05562		100.68	2.82462
		122.653	2.52708		88.2793	2.16584		89.1011	3.26739
		125.163	3.26935		79.0959	15.8453		92.0625	2.47209
		133.273	3.24636		100.231	10.6457		124.32	2.37681
		119.497	2.42548		113.976	2.13599		109.309	2.61548
		123.525	2.38063		104.78	3.87451		77.7613	2.56867
		119.881	2.32451		97.3163	12.6653		108.983	2.85419
		138.903	2.26962		84.9433	2.34039		73.5204	2.54709
		133.605	2.64887		66.9882	2.14895		85.3739	2.74856
		115.147	2.59968		97.2404	8.2083		97.1092	2.47022
		120.155	2.85361		103.058	10.6388		110.428	2.58824
		135.305	2.59167		62.3817	2.06181		81.3107	2.35993
		86.8487	2.81079		92.437	2.20627		78.7832	3.00861
		104.042	9.68884		99.1736	10.9273		90.9037	3.02131
		129.829	2.42066		57.1335	1.97961		72.2411	2.36954
		115.502	2.38444		99.6233	10.9607		94.1356	2.58378
		109.557	2.50681		100.707	10.8551		77.1118	2.97064
		138.663	2.2864		98.2822	11.5151		76.034	2.72864
		127.761	2.43908		94.2986	2.52229		125.383	2.83639
		134.888	2.89727		76.3129	2.45803		93.38	2.6571
		105.438	10.1394		47.7485	2.49905		115.056	2.98307
		116.337	2.46093		47.5457	2.12309		93.689	2.63332
		101.368	2.74853		49.7684	2.17662		78.6681	2.89883
		105.536	2.93416		50.9122	2.00413		118.314	2.74707
		106.493	2.43327		47.3815	2.08779		71.6169	2.57119
		105.29	2.47959		50.1796	2.14433		61.017	2.44746
		142.14	2.58219		49.5432	2.16289		98.0351	2.70724
		121.843	2.66175		50.5097	2.21416		92.8412	2.97208
		97.5452	2.62251		50.8138	2.1196		108.776	2.95541
		110.079	2.48775		50.409	1.92917		99.3358	2.84789
		114.517	2.78569		47.087	2.02344		95.0551	2.32576
		132.164	2.6069		36.8577	1.92702		82.4546	2.67043
		96.9416	2.67331		39.3777	2.02095		108.071	2.87636
		140.711	2.3094		36.0836	4.20167		101.392	2.56939
		109.149	2.68452		51.353	2.25081		68.6805	2.88117
		101.37	2.41471		39.1043	2.02095		93.5978	2.74659
		111.356	2.66562		38.6751	2.02155		112.474	2.37927
		103.65	3.11156		37.9779	2.60673		90.7466	2.63592
		113.592	2.70791		45.1927	2.23298		68.5801	2.71755
		121.099	2.30518		44.0154	2.39889		77.5636	2.42379
		99.1883	2.42941		41.4383	2.01309		83.6864	2.532
		138.334	2.62399		75.7593	12.491		108.051	2.49467
		105.849	2.70693		74.7819	2.56577		82.5289	2.69502
		73.8001	2.49213		63.1938	2.12959		74.0632	3.01386
		88.615	2.51286		64.1136	2.05987		79.2802	2.30325
		100.93	9.40546		61.645	2.20372		87.9086	2.46865
		82.0629	2.38464		60.8474	2.17517		66.8619	2.81945
		124.81	2.41883		114.239	8.13044		83.2932	2.37594
		87.9726	2.67175		105.181	10.766		109.15	2.72618
		89.5734	2.6234		117.917	2.16377		104.41	2.55507
		71.5573	2.30481		106.925	10.286		76.7765	2.68196
		122.74	2.49141		90.7057	2.0816		95.2048	3.07955
		87.9857	2.49528		60.2919	2.26722		123.265	2.48993
		99.2363	2.38364		99.5828	13.2277		100.979	2.87778
		76.8623	2.84897		64.4396	2.5787		118.482	2.35146
		60.6206	2.28388		73.4358	13.5833		63.581	2.74044
		104.866	2.68799		68.4169	2.05449		91.8293	2.36698
		77.3205	2.11452		103.041	12.9478		82.9485	2.8641
		120.366	2.75938		69.4181	2.24558		90.6395	2.44221
		83.7308	2.24112		68.306	2.43542		84.1332	2.79624
		67.745	3.02679		60.6467	2.08255		61.9192	2.66544
		73.5795	2.52107		93.8335	2.1612		102.948	2.73226
		88.895	2.17131		101.516	11.6852		80.7852	2.23087
		105.229	2.69619		71.174	2.14316		68.4141	2.57682
		98.2911	11.153		95.8065	2.42151		63.2508	2.35945
		84.496	2.86807		102.383	10.2572		83.2234	2.85195
		79.1701	2.35626		78.8268	2.06683		67.1133	2.63255
		79.0739	2.33714		92.9195	2.03131		79.2227	2.75389
		98.0231	2.53237		57.2549	2.20184		108.55	2.69582
		57.0749	2.18373		102.456	12.4786		69.5995	2.74088
		90.0024	2.63177		100.379	11.3353		106.408	2.56042
		109.167	2.40829		64.2323	2.426		67.0154	2.24366
		104.317	2.31591		48.5982	1.99727		115.507	2.45925
		73.588	2.33824		99.5044	11.1023		95.5396	3.06516
		78.6274	2.4773		35.2351	2.56336		54.5916	2.54397
		110.494	2.46227		70.2255	1.79644		54.4064	2.71118
		93.9491	2.1139		67.9903	2.94476		60.512	2.93928
		81.563	2.04592		49.2432	2.21303		78.079	2.66619
		92.6346	2.5093		49.0648	2.36696		92.5354	3.23406
		73.3775	2.84625		48.6796	2.01374		78.3558	2.56822
		93.5335	2.5187		48.6559	2.18297		42.1896	2.98171
		120.796	2.63156		49.6442	1.94123		40.5681	2.6117
		124.373	3.21435		51.1193	2.36438		48.0737	2.62666
		111.822	2.42764		49.7055	2.01649		41.2964	2.75802
		140.822	2.21981		46.6119	2.01471		49.4146	3.10436
		126.318	2.8943		48.5317	2.25275		73.0978	3.01287
		109.266	2.27704		50.2806	1.99488		82.1391	3.09013
		67.362	2.36		40.8474	2.16361		90.3711	3.18083
		116.035	2.3645		47.5516	2.43774		89.783	3.07753
		93.5735	2.14563		50.5155	2.44915		102.151	2.85181
		118.98	2.41007		51.2238	24.3611		89.8742	3.26564
		85.659	2.99707		49.7137	2.16003		98.81	2.94473
		127.713	3.01204		39.2815	2.09218		89.4031	3.27747
		79.9295	2.71942		48.9926	2.0343		114.778	3.0817
		67.9058	2.69757		46.7882	2.0451		86.5399	3.37925
		68.2349	2.63078		50.4211	2.12542		103.865	2.53514
		128.593	2.58927		49.7644	1.99656		85.3867	2.76609
		137.547	2.76296		45.3763	2.51603		94.5242	2.55862
		93.1736	2.24777		46.6195	2.3587		117.761	3.78062
		118.983	2.13985		47.8684	2.1236		80.1227	2.77883
		87.3015	2.17438		37.6134	1.98628		85.5191	3.11761
		143.437	2.98872		45.3095	2.19198		106.206	2.65685
		127.831	2.27107		50.2147	2.10666		94.804	2.4771
		106.979	2.62481		45.904	2.0707		110.022	2.56311
		116.822	2.57478		43.8524	1.85793		97.8785	2.59171
		116.943	2.53536		51.2808	2.60984		91.9453	2.80512
		69.6685	2.21613		45.9346	1.99693		96.755	2.82084
		129.124	2.22528		42.7514	1.96209		120.76	2.92637
		114.54	2.35749		39.5379	2.20355		106.221	2.58447
		62.5964	2.24341		38.4121	2.29454		96.7212	3.31489
		88.795	2.32217		52	2.24524		115.44	2.46671
		127.046	2.39894		41.5354	2.185		97.5288	3.03189
		64.0261	2.53171		50.8539	1.95116		92.4026	3.33785
		48.4812	1.99907		48.904	2.12411		120.982	2.95385
		48.9808	2.19858		40.7829	2.09375		92.4289	2.68665
		52	2.4373		36.7423	1.81646		95.9898	2.87601
		46.916	2.27394		36.5887	2.01424		92.1013	2.52847
		50.9122	2.27852		46.864	2.13933		82.3221	2.53742
		52	2.08623		40.4307	1.97526		114.828	2.43765
		43.8982	2.37277		44.1792	2.1048		77.9115	2.96232
		80.7185	2.19967		41.106	2.03093		106.802	2.59946
		68.9815	2.07518		46.493	2.04335		93.0219	3.31903
		75.1281	2.29313		47.3713	2.06199		91.3369	2.79005
		76.8114	2.3106		49.8428	2.18858		90.7464	2.86425
		61.8598	2.15625		52	2.04743		105.397	2.6198
		79.0329	2.46759		42.9498	2.04225		86.2277	2.65104
		69.1585	2.10387		44.7715	1.97845		109.805	2.36964
		66.4305	2.1306		42.1523	2.12562		89.9533	2.89381
		64.1542	2.3367		38.5235	2.40237		118.428	2.33582
		70.4503	2.43012		34.2025	2.12407		90.2907	2.62292
		49.9344	2.28522		49.3579	2.33627		98.7168	2.56374
		51.8305	2.23003		47.248	2.25958		93.5279	2.67878
		47.2198	2.125		46.9879	2.4251		104.599	2.90835
		50.7483	2.18813		47.1389	2.42636		90.4775	2.79801
		36.8816	2.17247		41.5883	2.32054		67.3121	2.38036
		40.0573	2.01757		43.7384	2.15068		117.694	3.1839
		47.6364	2.29717		51.5472	2.82878		91.5327	2.62656
		52	2.26825		35.6121	2.06926		111.658	2.59631
		50.3628	2.38908		39.5141	2.28611		111.556	2.6513
		47.2631	2.24903		43.8165	2.1917		93.5501	2.56192
		38.8433	2.0819		40.8508	2.16538		90.3043	2.51165
		48.4445	2.12925		36.3802	2.14309		86.1145	2.87116
		52	2.29936		42.6544	2.11611		95.8259	2.45132
		36.8467	2.01108		51.6379	2.16694		98.8997	2.81525
		42.3764	1.99641		36.3546	2.08871		91.2986	2.98508
		35.2294	2.01897		41.2786	2.025		78.8591	2.50118
		39.8652	2		37.7813	2.05488		94.516	2.40777
		41.2536	2.00513		50.3264	2.20946		74.1186	3.57705
		44.8001	2.20151		39.1256	2.07083		119.223	2.53042
		38.5687	2.01754		49.2681	2.16434		110.147	2.74751
		43.6318	2.00114		43.9199	2.21317		78.1596	2.86339
		45.6688	2.28854		36.0762	2.02961		106.896	2.6922
		43.9054	2.22185		49.8999	2.28179		102.735	2.76768
		34.2822	2.17963		35.6388	1.99829		115.67	2.78903
		34.3182	1.99818		42.3254	2.09014		93.3304	2.39812
		38.1078	2.14349		46.3794	2.24699		86.6184	2.77729
		49.1449	2.29286		46.4083	2.355		91.5449	2.80521
		52	2.23083		45.3477	1.99479		82.3092	2.7713
		43.0848	2.33488		39.8967	2.12092		100.736	2.36896
		50.1855	2.33333		41.8547	2.06773		89.129	2.68182
		66.2514	2.17364		52	2.12857		99.76	3.0063
		67.7215	2.46557		35.4132	2.08333		106.03	2.76324
		67.9052	2.34539		38.4661	1.99564		77.9345	2.8357
		63.5596	1.99947		42.0084	2.10976		96.2229	2.91562
		61.4207	2.08141		65.2716	2.17175		82.9314	2.42159
		61.4293	2.24142		65.4587	2.08768		102.349	2.59455
		64.2297	2.07438		65.7747	2.0905		92.3672	2.37004
		63.4445	2.47917		60.3648	2.16215		80.7772	2.53524
		124.694	2.70946		68.9429	2.05154		106.897	2.47135
		81.2293	2.43652		70.6017	2.02936		110.914	2.61043
		78.6899	2.31033		68.9798	2.34009		98.0495	2.58008
		83.0529	2.5141		65.461	1.95674		69.3437	2.44467
		57.3854	2.04545		73.7081	22.7845		90.2719	2.63635
		73.9119	2.36716		66.3442	2.32359		89.65	2.46839
		110.242	2.26509		88.068	2.1391		98.1436	2.76581
		88.0032	2.40056		84.1092	5.62439		100.437	2.73651
		57.9166	2.08939		61.3276	2.11177		71.2325	2.91597
		94.3564	2.44792		61.8767	2.34787		80.7899	2.36469
		79.0991	2.98731		80.861	2.29948		78.648	2.99582
		52.7152	2.24845		65.9942	1.99405		89.4474	3.00492
		69.198	2.79785		100.829	11.6354		90.2602	2.64662
		93.7035	2.19453		59.389	2.16808		98.5015	2.62247
		85.5984	2.00236		54.554	2.16427		106.178	2.37703
		95.9844	2.26259		60.2482	2.2105		101.532	2.56076
		101.542	2.51294		61.215	2.10469		76.8856	2.82446
		76.5658	2.75		61.1591	2.31901		73.1186	3.06109
		54.2882	2.24277		75.7842	2.14355		67.2923	2.89319
		94.2255	2.26793		61.7866	2.00507		99.5849	2.87764
		89.5541	2.36762		67.0441	2.5916		90.3326	2.5003
		96.4414	2.42114		59.1476	2.00506		63.1976	3.05319
		138.831	2.55076		48.8032	1.98		106.803	2.37784
		55.9496	2.80357		103.331	12.7561		102.698	2.52276
		57.318	2.58268		50.8073	2.67774		126.411	2.91065
		73.9902	2.61107		49.7647	2.13408		89.8466	2.68719
		88.3408	2.23953		52.3687	2.66536		106.075	2.3697
		75.7347	2.32609		48.1674	2.16758		95.3311	2.47316
		101.345	2.38926		101.123	12.1584		62.5207	2.99372
		102.248	2.10894		47.9907	2.1875		83.34	2.39968
		106.447	2.28468		47.7309	1.99624		111.622	2.65736
		106.555	2.53542		47.3917	2.15385		74.4671	2.55845
		95.9304	2.73402		49.4881	2.19825		101.63	2.5256
		95.4101	2.20991		49.254	2.26512		85.3661	3.15235
		51.2286	2.26389		48.4401	2.15433		69.7349	2.45712
		75.5511	2.71719		49.0846	2.20479		95.9952	2.72162
		70.4376	2.50043		36.663	2.02389		98.9833	2.73476
		52.8164	2.15154		49.6454	2.3946		63.2789	2.7166
		69.3946	2.42129		46.6395	2.052		72.9805	2.43952
		79.9131	2.2984		48.4056	2.38686		89.6808	2.36525
		96.5394	2.29324		48.7537	2.36504		92.6689	2.33209
		73.9167	2.45182		51.6814	2.16907		106.249	2.40754
		58.0661	2.31282		39.2805	2.15972		87.9607	2.43145
		58.6628	2.49938		45.5633	2.19167		69.8658	2.45677
		70.5135	2.57772		45.8016	2.25717		91.3079	2.35382
		51.9951	2.23971		38.3602	2.07244		84.9118	3.00281
		82.6666	2.17703		39.4231	2.19306		108.24	2.36949
		50.2891	2.66807		39.0998	2.14347		65.9518	2.78529
		38.15	2.5848		50.2619	2.44661		76.3967	2.65341
		49.504	2.56993		46.1477	2.26728		68.761	2.70391
		49.1325	2.57321		42.4535	2.37024		83.5317	2.89923
		44.6362	2.27381		49.5761	2.00709		105.764	2.41397
		43.3659	2.48068		47.5786	1.99342		78.3181	2.71429
		51.0945	2.61469		49.8999	2.47014		63.2662	2.8679
		64.3309	2.47746		47.3045	2.43582		95.5416	2.7569
		63.4494	2.4485		49.5705	1.99566		94.3636	2.62655
		60.9037	2.58741		49.1478	2.20406		94.4315	2.37095
		76.6021	2.71418		38.0853	2.35542		86.0659	2.3306
		63.9415	3.13795		42.9155	2.00584		75.8716	2.58243
		60.478	2.79625		41.4182	2.20854		93.2128	2.35677
		81.9699	2.69317		41.206	2.39125		109.503	2.5572
		62.6358	2.51813		51.2238	1.98697		115.528	2.72926
		65.9376	2.74061		36.5458	2.25962		62.1516	3.02481
		59.5961	2.46334		44.0273	2.59889		71.1326	2.63513
		59.6833	2.35048		37.0391	2.43594		83.0746	2.5798
		73.9996	2.60152		42.012	2.13537		119.538	2.40475
		77.9809	2.72489		33.8897	2.37405		117.499	2.44943
		64.7229	2.60685		42.2965	2.40655		61.6298	2.89607
		82.4301	2.59269		51.6983	2.18893		58.7896	2.89643
		95.7348	2.61283		39.2424	2.65417		63.5083	2.4696
		124.42	2.94446		35.4533	2.29021		70.8545	2.95279
		139.355	2.62798		43.5621	2.26584		109.332	2.59383
		104.915	9.37715		52	2.0276		67.6928	2.60667
		72.3077	2.26273		40.6736	2.25262		79.4887	2.39547
		63.2628	2.67704		45.2442	2.13285		89.5348	2.51239
		63.0371	2.18384		50.2306	2.1178		79.6669	2.61266
		108.616	10.4505		69.6595	2.20591		100.397	2.73694
		60.0593	3.28957		62.0491	2.38672		67.9856	2.68358
		90.3968	2.62186		67.9491	2.34537		76.6675	2.71259
		96.4989	2.42276		65.3898	2.3477		86.2938	2.53693
		136.025	2.97718		69.5391	2.22464		68.235	2.82275
		67.0672	2.35096		69.5289	2.15504		63.9053	2.3782
		125.754	2.52466		72.1691	2.37292		78.0631	2.35664
		57.1627	2.21466		90.2181	2.31847		61.5312	3.31762
		120.272	2.27621		78.3998	2.19811		80.0347	2.88937
		131.768	2.50881		71.3154	2.21144		118.521	2.35328
		118.72	2.63816		69.6713	2.16208		64.7199	3.13071
		131.817	2.37985		67.5451	1.97341		66.1297	2.76821
		70.683	2.83247		59.6218	2.09353		65.4718	3.56124
		51.653	3.18607		65.9239	2.05484		65.1277	3.15891
		135.093	2.53124		57.7818	2.05115		55.6134	2.66482
		92.4737	2.26829		63.4972	2.33619		59.4506	2.35628
		82.4512	2.36277		62.0047	2.48322		43.608	2.87924
		70.7731	2.83091		81.3354	2.01266		47.1675	2.74986
		109.643	2.47264		84.0526	2.1335		45.385	2.91901
		122.831	2.55819		78.9377	2.30905		38.6583	2.59315
		65.3239	2.48479		61.0929	2.27214		116.63	2.59081
		77.0654	2.4053		101.074	9.2123		114.21	2.39649
		67.3925	2.45896		104.838	2.04346		113.439	2.42104
		80.029	2.60375		61.3581	2.30778		99.0988	2.58513
		71.2029	2.72109		98.9018	9.84745		115.235	2.40158
		120.505	2.78987		73.3117	2.0072		100.594	3.45843
		70.8536	2.58078		79.7979	2.41014		90.7947	2.51031
		63.0569	2.42857		100.282	10.2395		100.726	2.57374
		106.663	11.821		58.9565	2.43395		92.0794	2.48695
		86.7767	2.46209		67.8246	2.26495		102.471	2.56743
		88.4915	2.6261		85.1898	2.20463		96.3986	2.6079
		123.903	2.36493		88.2874	2.00967		118.723	2.43867
		95.7686	2.07411		48.7773	2.25		83.2183	2.95267
		81.3079	2.53381		71.8609	2.18161		115.065	3.15828
		126.562	2.67262		100.009	11.7461		99.8537	2.50954
		116.676	2.2918		83.1702	2.01677		90.2166	2.36434
		68.2577	2.56411		60.545	2.98423		87.063	2.50065
		88.3327	2.18177		100.067	2.17102		92.0865	2.8737
		104.795	2.61852		56.9104	2.472		107.409	2.93737
		128.552	2.58437		73.7811	2.33661		92.0736	2.6597
		130.802	2.34779		70.6094	2.01212		118.555	2.50188
		61.1068	2.54839		65.9665	2.46211		121.125	2.68734
		95.4908	2.51036		67.4029	2.67898		79.0106	2.67192
		84.9383	2.37738		57.3818	2.10761		103.639	2.54959
		58.8773	2.20359		50.8445	2.48262		88.0734	2.64705
		89.1696	2.43155		66.1967	2.39397		94.8048	2.89646
		63.7162	2.36862		65.8198	2.18091		126.424	2.91054
		99.1153	8.5094		101.446	10.4716		115.407	3.01122
		101.018	2.59173		102.344	10.1717		80.3791	2.70338
		90.4942	2.63655		99.5602	10.2617		101.866	2.33674
		63.1474	2.59698		58.7758	2.58065		121.938	2.97252
		59.0189	2.47236		104.689	10.0719		107.406	2.76896
		102.997	9.32605		102.499	10.5186		97.1334	2.37865
		105.216	9.01769		57.625	2.36039		94.2684	2.63953
		62.7936	2.3898		58.2361	2.24175		113.397	2.62166
		123.162	2.4563		52.4258	2.34453		118.349	2.45389
		64.3872	2.45824		50.7322	2.37124		113.622	2.48
		103.264	2.67773		101.899	10.565		119.108	2.34892
		52.6759	2.78183		102.985	9.94217		116.259	2.48639
		110.353	2.49064		52.6341	2.17857		116.009	2.66317
		131.692	2.22013		62.7161	2.0919		110.58	2.36317
		143.826	2.29869		56.6617	2.166		119.66	3.10405
		115.344	2.47531		56.2181	2.74932		89.0863	2.36292
		110.394	2.50688		61.4948	2.18103		116.104	2.85259
		104.502	2.33063		53.1778	2.09953		85.3372	2.57262
		73.7562	2.30127		51.2158	2.15033		94.7849	2.73066
		75.2821	2.83484		90.1419	14.0143		89.5822	2.53629
		133.307	2.77126		67.2977	2.93703		84.997	2.6039
		95.9587	2.77354		54.2157	2.35453		126.995	2.40133
		130.546	2.46126		53.3312	2.45434		123.765	2.32027
		101.98	2.33292		56.5042	3.32172		92.8582	2.53198
		119.765	2.66176		54.5725	2.40706		91.0146	2.67411
		57.8136	2.2022		52.6639	2.35202		72.112	2.59326
		52.2718	2.18671		48.3713	2.09432		109.81	2.74466
		76.6117	2.64364		48.7128	2.07545		90.7759	2.53479
		60.2125	2.28979		50.1173	2.70876		102.393	2.3911
		87.7438	2.137		47.6879	21.2318		95.2535	2.46374
		107.89	2.06428		49.4102	2.20107		122.632	2.41432
		128.156	2.49084		48.536	2.08487		83.9607	2.29407
		59.2833	2.38235		49.9686	2.29483		96.7761	2.43676
		85.579	3.49063		49.4383	2.2606		102.353	2.63736
		66.685	2.20768		49.6442	2.11847		98.266	2.42959
		66.4848	2.52686		49.116	1.89068		79.5618	2.71622
		53.3343	2.32078		48.8433	2.59149		103.982	2.87864
		79.5588	2.58741		49.4769	2.40724		97.8588	2.65247
		58.4281	2.365		37.743	2.28182		90.5188	2.90656
		107.906	2.26074		49.93	2.47938		101.829	2.84141
		57.2192	2.3377		48.0807	2.55037		77.6102	2.68626
		86.6656	2.20805		38.6501	2.22845		115.994	2.51478
		108.813	2.22336		51.7994	2.05868		88.5902	2.32238
		64.4605	2.18261		47.214	2.05233		126.304	2.28506
		57.2411	3.66885		50.5314	2.72382		120.036	2.93292
		80.0965	2.49194		47.9455	2.26981		92.6577	2.70034
		117.545	2.48786		46.2553	2.08603		119.222	2.29729
		66.7484	2.50386		47.6754	2.21088		113.694	2.46899
		79.0422	2.64241		39.8208	2.31731		87.906	2.2736
		75.7622	2.60848		46.0344	2.18699		65.6109	2.38637
		108.441	9.07211		37.8309	2.26818		78.4867	2.56834
		99.6212	2.44961		51.5205	2.21521		94.1798	2.96993
		72.0952	2.41033		50.9839	2.2977		116.44	2.60571
		51.571	2.24673		47.8589	2.2462		104.54	2.75998
		37.6277	1.99228		50.7026	2.18167		75.6276	3.10262
		45.1041	2.2057		46.5006	2.07016		113.726	2.88337
		40.0422	2.48138		46.6535	2.09547		116.542	2.69455
		46.1183	2.07585		47.8168	2.32642		72.0982	2.39801
		37.2328	2.07562		39.087	2.65503		97.3837	2.39574
		45.8198	2.18285		45.3202	2.2458		90.9969	2.91581
		39.3012	1.98481		46.9624	1.96415		117.755	2.99248
		81.0713	2.37696		45.5111	2.82008		105.12	2.86822
		91.7154	2.55476		40.5528	2.87565		97.1089	2.59687
		99.8414	2.26228		42.9699	2.27791		100.065	3.21575
		70.3155	2.28746		49.4425	2.48427		86.002	2.65976
		67.009	2.10536		49.3533	2.38741		95.4043	2.87189
		79.1185	2.40496		48.953	2.28623		93.1458	2.44652
		136.801	2.33757		45.221	2.1308		102.312	2.85559
		77.9779	2.14808		38.7741	2.04688		108.05	2.36426
		96.006	2.06338		34.2971	2.11581		96.1783	2.40679
		59.0607	2.3142		45.7066	2.07365		118.866	2.3266
		60.1159	2.40225		45.7894	2.16426		75.9952	2.95309
		72.7271	2.37276		42.2188	2.32609		115.068	2.85543
		72.5789	2.0208		45.4517	2.09063		110.072	2.75332
		126.383	2.1655		47.0502	28.2267		110.343	2.42913
		88.9464	2.53649		40.4594	1.99605		101.286	2.33988
		64.5024	2.16632		46.3816	2.71032		108.988	2.54414
		76.6501	2.39307		39.6593	2.18716		118.769	2.92648
		74.4584	2.35781		41.3299	2.40625		103.631	2.53244
		59.9882	2.18527		49.5108	2.197		94.7782	2.35031
		103.95	2.20359		48.5545	2.21196		107.294	2.39964
		57.9863	2.38422		48.667	2.32326		114.358	2.66838
		109.091	2.40105		42.8995	2.08962		76.9316	3.26694
		69.3447	2.64775		36.3266	2.00649		99.665	2.71955
		74.103	2.03906		36.8054	2.34531		110.281	2.36043
		58.0832	1.94402		49.8696	2.0191		117.719	2.39979
		106.126	9.22209		38.5871	2.25		103.106	2.55796
		100.967	2.17018		49.4771	2.08158		120.667	2.42127
		57.9954	2.13753		49.201	2.23582		98.918	2.56998
		49.0713	2.07218		39.9565	2.27027		92.6683	2.61291
		48.817	2.22752		44.3046	2.16594		96.706	3.10163
		49.0285	2.14079		43.516	2.12556		82.6472	2.49855
		49.1483	2.20893		45.5818	2.01923		91.8743	2.61391
		48.4559	2.4713		44.2809	2.08882		113.653	2.36962
		51.5925	2.25893		47.7028	2.17939		86.6423	2.53592
		50.5153	2.29237		41.9913	2.16829		100.491	2.35501
		37.164	2.37812		51.3729	2.44935		118.728	2.648
		39.4895	2.03729		39.7699	2.23634		92.0735	2.67621
		36.2082	2.18669		36.0065	2.56086		63.8037	2.46837
		51.8129	2.00728		51.1472	2.14063		83.2249	2.5915
		39.4848	2.40797		44.4104	2.51848		111.763	2.44053
		42.4571	2		42.1146	2.12923		92.8938	2.84024
		38.9678	2.05114		41.2255	2.65909		110.257	2.56687
		50.259	2.20578		39.8955	2.3429		83.0074	2.73214
		46.4109	2.53755		48.5918	2.23266		71.6316	2.73971
		51.4905	3.03074		51.6379	2.35275		114.026	2.443
		51.7533	2.18588		49.744	2.25699		75.7389	2.65369
		44.9913	3.0438		41.6094	1.9901		69.0994	2.91558
		43.6928	2.01563		62.7856	2.10141		90.8838	2.35417
		36.0786	2.46104		102.685	9.88131		100.635	2.44787
		39.1245	3.03672		64.0048	1.96934		97.8851	3.28544
		51.3207	2.13725		63.9154	1.97257		78.2003	2.35614
		37.1247	2.45525		98.536	9.84779		109.822	2.93112
		33.9092	2.66045		61.0612	2.04408		75.1525	3.10092
		44.1035	2.01659		106.517	10.7819		119.461	2.94813
		50.0936	2.28265		65.631	2.20659		111.648	2.62762
		52	2.24684		61.2906	2.00984		90.3475	2.42479
		61.2257	2.3032		65.8064	2.01846		106.471	2.9068
		67.6379	2.21011		104.708	11.9281		106.426	2.89175
		91.9857	2.23573		66.8175	21.9445		124.033	2.7499
		64.3825	2.43802		72.6491	2.4141		98.3796	2.35524
		143.169	2.70916		61.7	2.54748		92.6081	2.43882
		77.049	2.05259		87.8948	2.18374		67.2757	2.29625
		78.4068	2.03566		71.7767	2.61542		117.088	2.85924
		64.1261	2.15304		74.0752	2.27586		91.3418	2.32417
		62.7697	2.18207		57.9402	2.00064		84.2942	2.55076
		62.6688	2.20197		68.6894	18.7714		124.939	2.64388
		63.3528	2.20923		66.8434	2.40975		77.7176	2.42867
		88.0895	2.17118		75.2477	2.04909		62.711	2.34857
		117.04	2.37066		74.4329	2.47819		105.452	2.91371
		82.4001	2.18703		60.0311	2.73614		91.8091	2.89249
		67.0842	2.32648		87.2657	2.32348		66.103	2.29809
		68.8394	2.40336		76.6963	2.40643		84.9655	2.57613
		65.1053	2.05972		67.4984	2.05593		104.797	2.4043
		65.1648	2.10497		60.6773	2.11796		72.7645	2.33868
		61.6701	2.39729		71.7128	2.26212		60.065	2.51663
		62.0168	2.26448		76.2838	2.21137		76.4833	2.34819
		77.9503	2.27719		73.2653	22.3088		69.2036	2.4252
		63.2843	2.36261		85.7736	2.29871		64.4683	2.81718
		62.0167	2.42624		103.747	10.8354		60.8186	2.43771
		62.3105	2.9543		59.187	2.27022		90.4092	2.7237
		76.1345	2.48698		84.1778	2.38606		99.1197	2.74334
		62.873	2.29203		112.43	8.69252		114.959	2.96568
		98.4924	2.64078		72.6388	2.75772		77.7274	2.4738
		95.0149	2.3489		98.7862	10.9643		79.8696	2.41602
		64.1002	2.46138		55.7082	2.62395		82.2215	2.9575
		78.7729	2.34958		68.3377	2.28499		83.8362	2.47044
		61.1285	2.21709		76.7375	2.24927		65.8425	2.74322
		91.2684	2.60736		59.0803	2.12877		99.2002	2.34771
		70.2747	6.38831		94.5368	12.1106		66.9698	2.46414
		66.6988	2.45809		79.8788	2.40338		108.272	2.07914
		77.1555	2.18343		59.4948	2.5534		93.1238	2.38255
		78.0844	2.20892		70.6982	2.39983		69.2202	2.32609
		60.8815	2.34159		59.5449	2.57971		73.5641	2.48717
		74.8639	2.44329		72.5955	2.26142		61.4547	2.67451
		90.0096	2.59652		55.0122	2.1702		59.8556	2.66878
		60.8018	2.79756		59.9309	20.747		62.2564	3.00363
		93.409	2.72738		96.2891	2.22652		88.0398	2.46355
		68.4858	2.72024		54.7146	2.82558		61.7388	2.68439
		54.9221	2.27699		63.5765	2.16418		78.1247	2.55112
		70.2463	2.80531		111.885	9.52709		67.325	2.532
		72.1938	3.30189		109.424	8.9523		64.9966	2.38886
		57.2714	2.83203		106.693	10.196		55.768	2.35813
		113.509	3.16822		70.5578	2.32738		94.0016	2.3507
		77.3971	2.56684		85.8107	2.25117		69.8231	2.74253
		105.672	2.44614		103.729	11.3977		54.5258	2.32112
		61.5269	2.22048		66.8494	2.41344		62.7017	2.15899
		66.3191	3.1416		82.0319	2.29081		73.856	2.15088
		54.3312	2.78264		91.0429	2.34414		57.4785	2.23592
		105.959	12.3667		72.9149	2.35244		64.5124	2.20209
		76.2086	2.67109		97.5625	6.73965		97.6816	2.18066
		83.1622	2.37748		61.0352	2.51667		79.2787	2.10846
		71.4777	2.55486		63.1713	2.45474		44.6884	2.32802
		80.2797	3.42553		57.4119	2.33052		50.4615	2.46777
		65.1238	2.5127		59.1379	2.31327		47.0663	2.5385
		66.11	2.22974		58.5872	2.39312		42.5633	2.37915
		91.3167	2.83213		54.9214	2.19759		43.6068	2.40422
		59.2912	2.40915		89.1166	2.48402		42.0634	2.50137
		68.4877	3.05101		59.0938	2.03204		43.0504	2.67643
		99.4847	2.13932		54.1462	2.31305		36.7696	2.78708
		81.7731	2.18232		83.7131	2.24878		38.2312	2.45168
		88.5297	2.54989		56.6808	2.01757		43.4222	2.45754
		91.2738	2.42157		95.0483	11.171		118.681	2.61075
		48.3465	2.39272		52.1962	2.20978		103.347	2.40849
		39.2866	3.0732		63.6966	2.28231		98.9913	2.40474
		43.7335	2.38		78.1958	16.6372		114.201	2.36944
		45.1416	2.50106		63.2226	1.97354		105.466	2.63376
		37.1162	4.1305		68.8557	2.58696		85.8878	2.49693
		39.8927	2.28397		59.926	2.35945		92.9218	2.37211
		40.4718	2.72619		103.034	14.5509		87.1025	2.32427
		44.5493	2.37177		47.6602	2.14528		90.9237	2.62827
		47.8054	2.52083		103.349	3.08722		86.4562	2.9803
		47.422	2.53327		63.345	2.53125		96.4073	2.37963
		45.0908	2.80508		74.3262	25.6411		72.4535	2.48786
		81.0826	2.83071		105.828	10.0092		96.15	2.40195
		60.6079	2.62294		116.423	11.1074		91.134	2.6464
		63.0448	2.92888		100.514	9.81266		108.602	2.72831
		74.4257	2.3541		64.4262	2.43583		102.95	2.36091
		73.7841	2.77302		48.4349	2.15659		108.308	2.36579
		134.509	2.48645		104.15	12.8397		91.3509	2.45887
		68.7152	2.57005		69.282	2.32098		103.555	2.57091
		93.8763	2.69193		56.7874	2.44318		114.265	3.16588
		93.7322	2.5606		55.9714	3.01446		91.6454	2.38541
		101.101	2.20363		56.1343	2.46341		104.38	2.5202
		73.5826	2.8117		49.3619	2.41579		107.962	2.67102
		136.141	2.7177		54.4226	2.20893		118.895	2.72799
		107.047	12.4977		60.4875	2.65736		87.6306	2.36513
		61.8659	2.46372		106.155	13.107		92.394	2.40981
		96.4408	2.64006		55.6624	2.34722		99.4769	2.40124
		78.9209	2.78103		100.156	12.5766		83.1072	3.30508
		145.536	2.67345		63.6343	2.43323		102.82	2.69195
		89.9625	2.3568		71.1589	2.34269		66.882	2.42208
		123.538	2.24535		72.4078	1.99886		116.258	2.44289
		118.046	2.48082		55.8999	2.9337		99.6383	2.49969
		89.2432	2.68391		68.8688	2.22804		114.837	2.45868
		62.471	2.62802		65.1224	2.45665		93.3393	3.08489
		71.0591	2.38903		58.2525	2.27083		87.7262	2.39081
		113.931	2.57133		69.6753	2.6012		91.059	2.58993
		64.6793	2.34866		48.804	2.23723		100.684	2.63607
		74.4481	2.31825		53.8529	3.56029		84.8245	2.75651
		76.8679	2.30996		90.7709	2.92492		85.657	2.3542
		63.8494	2.58422		48.8147	2.32755		97.5203	3.49025
		66.8101	2.45345		52.7043	2.82462		91.9064	2.39249
		77.6643	3.02057		53.1377	2.13906		91.2424	2.62835
		64.8257	2.17407		76.8272	9.10347		90.7954	3.37649
		125.99	2.3484		49.177	2.27608		71.855	2.50229
		58.562	2.3515		113.891	9.51556		81.5918	2.65107
		98.1818	2.33259		51.2247	2.85526		107.966	2.83824
		134.195	2.28659		49.7987	2.25692		90.0814	2.61523
		56.3605	2.28965		49.0149	2.2125		125.038	2.63295
		82.8667	2.68984		53.0814	2.40674		110.268	2.55165
		87.2474	2.43298		65.8434	2.42095		83.1985	2.52816
		99.9187	2.6536		51.1769	2.20082		103.747	2.62365
		57.2829	2.79661		102.444	10.0396		95.9521	2.41695
		126.824	2.42783		58.8692	2.0899		102.7	2.64022
		141.977	2.47669		49.013	2.32273		90.3177	2.74803
		68.9455	2.50996		49.1001	2.14805		86.2195	2.55394
		121.577	2.46491		51.1347	2.18279		108.594	2.5016
		89.197	2.58808		108.717	11.5961		90.7085	2.55378
		63.6606	2.5133		83.1907	22.518		70.8424	2.68121
		84.7715	2.32934		38.83	2.2		95.3817	2.45687
		72.8773	2.29018		38.5646	2.29215		91.9538	2.80102
		100.925	2.36003		41.2769	2.22348		89.1058	3.27402
		102.329	2.44166		34.1827	4.58148		92.5277	2.45729
		126.961	2.64083		47.6814	2.4981		91.2125	2.47016
		73.6422	2.44436		49.174	2.17143		69.5903	2.50569
		84.749	2.39436		49.1052	1.97359		106.461	2.56763
		77.2595	2.31376		49.734	2.25087		97.9838	2.48209
		104.172	2.55819		48.54	1.92935		98.0451	2.70821
		120.189	2.42159		49.5871	2.14619		87.3543	2.33748
		91.1084	2.28281		47.2754	2.07404		103.225	2.68085
		120.794	2.31302		37.9146	2.03163		83.6559	2.3857
		57.5631	2.78831		49.4128	2.72623		90.0925	3.03389
		99.2611	2.66623		49.0228	1.91726		61.8101	2.36035
		147.21	2.49513		46.1624	2.11255		102.711	2.94674
		61.1322	2.30278		49.0139	2.1138		75.47	2.71536
		104.852	2.34617		39.4965	2.48361		85.0003	2.59978
		98.5812	2.82152		47.722	2.22053		104.002	2.74152
		116.496	2.58963		49.2711	2.30035		123.148	3.03179
		100.118	2.23003		37.2853	2.10429		122.902	2.60555
		65.664	2.55661		50.3951	2.31849		116.38	2.58174
		90.044	2.36649		39.5732	1.95442		100.428	2.68259
		102.505	2.375		40.8727	2.07051		87.9136	2.47972
		90.9462	2.64527		47.7707	2.16985		75.8381	2.42932
		96.2226	2.25186		51.0685	2.02541		76.3762	2.39359
		98.696	2.38209		46.7273	2.24608		100.561	2.52902
		129.829	2.37059		39.9525	1.92663		99.0753	2.403
		74.7745	2.62771		49.4799	1.97095		63.4051	2.2943
		118.659	2.70288		48.7717	2.48091		74.8133	2.46589
		86.9664	2.11325		48.0729	2.3963		104.497	2.47811
		67.0995	2.2471		42.9546	2.57907		81.2902	2.44271
		69.8653	2.35658		46.4694	2.62103		82.3237	3.04953
		104.02	2.23213		44.8433	1.98922		68.4368	2.42818
		58.0024	2.39139		51.03	2.00822		94.1596	2.36646
		88.6768	3.31462		48.148	2.41944		73.4512	2.67771
		55.9186	2.53047		48.8104	2.04911		106.831	2.76866
		57.5818	2.4026		40.5757	1.90755		70.3993	2.4913
		102.403	14.0016		45.1331	2.08723		110.789	2.56678
		114.242	2.26272		37.5849	2.4314		60.6985	2.69505
		66.6576	2.31202		45.1604	2.23634		66.3152	2.59152
		114.893	2.54237		45.8061	2.03893		95.5219	3.07784
		49.8428	2.64741		46.7986	2.8098		65.2286	2.36436
		42.5418	2.52024		45.1105	2.30335		92.1091	3.00693
		38.2927	2.20785		41.0089	2.16878		69.2766	2.36552
		47.4197	2.27778		39.7919	1.98204		116.549	2.98122
		37.5641	2.25613		45.8816	2.40161		74.5573	2.71096
		74.4652	2.53781		45.1402	2.05957		102.971	2.54666
		92.6655	2.61834		46.2013	2.24096		57.9749	2.4011
		116.959	2.56988		42.5835	2.41986		57.1855	2.3562
		102.222	2.33024		46.6135	2.46358		69.7233	2.79274
		74.0079	2.42374		49.5844	24.2162		63.3145	2.75711
		67.4026	2.32361		46.3742	2.305		68.6296	2.44221
		65.8302	2.857		40.9585	2.17876		65.7707	2.38574
		75.1533	2.84682		41.1324	2.09311		122.576	2.63547
		78.013	2.41867		47.8737	2.61007		52.4633	2.60872
		105.53	2.55691		39.3179	2.39423		35.165	2.12072
		93.4682	2.3698		35.8945	1.762		49.5266	2.44081
		63.3232	2.27039		41.2128	2.26923		99.8596	2.71336
		132.498	2.59048		40.7224	2.21429		83.7294	2.99236
		73.6788	2.225		39.7567	1.97283		115.081	2.7839
		60.0668	2.70913		50.7026	2.33863		94.4455	2.59432
		101.69	2.63383		40.5354	2.3373		110.477	2.65031
		80.107	2.29973		42.8683	1.9941		101.54	2.82489
		69.5648	2.553		35.8582	2.77815		86.0206	3.00439
		61.9274	2.15458		74.3154	2.00937		92.9863	3.04973
		81.3797	2.40933		68.3608	2.18068		98.9884	2.68262
		75.5498	2.6822		63.8429	2.27819		93.1091	2.62527
		74.033	2.27567		65.3869	11.169		89.0626	2.69107
		115.32	2.49644		66.4347	2.72909		95.0986	2.35509
		66.2167	2.21611		62.9024	2.52784		92.8736	2.6624
		125.54	2.5956		57.7467	2.45596		77.1894	2.53313
		89.4359	2.30705		66.9114	3.01346		97.1955	2.91205
		76.7887	2.32785		67.6787	2.1062		107.547	2.62287
		120.499	2.65299		62.173	2.22167		86.3473	2.70648
		93.7931	2.41112		70.2522	2.03395		94.2759	2.83024
		82.998	2.38156		59.4547	2.08086		93.9345	2.66695
		59.2895	2.14435		61.5828	2.23081		102.138	2.78583
		134.494	2.48309		80.6022	2.4055		109.631	3.03715
		71.4163	2.30136		59.6448	2.57151		99.4475	2.95393
		81.6568	2.27458		99.8413	12.3608		92.3401	2.53337
		67.1445	2.34		70.3239	2.47347		108.72	2.55804
		133.038	3.09708		104.627	10.9274		89.2045	2.87388
		54.0088	2.38905		47.8222	2.06767		113.797	2.88135
		73.9004	2.42852		54.4442	2.74437		93.8425	2.88848
		83.0178	2.26901		106.618	10.447		93.671	2.71042
		93.9781	2.44158		49.5864	2.21731		81.7412	2.90461
		93.9397	2.31562		58.3837	2.08038		99.4689	2.62477
		75.6992	2.41805		48.686	2.04964		71.3106	2.85956
		79.1096	2.59232		98.652	15.1526		82.9463	2.51046
		62.6351	3.11324		48.7008	3.2033		108.693	2.88154
		128.758	2.32517		102.736	14.137		70.588	2.79324
		59.2335	2.73836		47.1001	2.32074		89.2435	2.38652
		85.7369	2.8564		49.4077	2.41696		100.985	2.71247
		64.5257	2.47531		48.0695	2.39459		96.7709	2.70936
		105.625	2.44222		48.9102	2.03004		95.9395	2.43513
		48.3314	2.21612		48.3624	2.24255		96.6726	2.73203
		70.8906	2.42612		39.5119	1.95355		94.0176	2.6892
		69.6872	2.16081		39.4931	2.30769		84.0837	2.84249
		81.3787	2.20052		35.1717	2.02993		87.3393	2.69498
		64.9953	2.98065		39.6059	2.33424		99.6572	2.76318
		55.1691	2.70904		35.0809	1.92759		109.801	2.66961
		121.24	2.40219		33.9236	1.94161		101.028	2.72633
		85.2588	2.33225		51.4279	2.18404		89.9373	2.39468
		117.338	2.70607		49.4335	2.13996		102.712	2.51863
		117.637	2.37601		49.1027	2.22095		90.5438	2.97556
		65.7216	2.33932		46.3924	1.97177		102.45	2.59602
		56.5915	2.25		48.7354	2.21931		122.501	2.75246
		129.374	2.8522		46.0465	1.99393		97.0856	2.81288
		78.04	2.60679		47.535	2.18396		92.144	2.59548
		85.2086	2.22057		49.7012	2.14024		94.8635	2.65136
		49.6734	2.19668		45.8904	2.14796		74.1037	2.94701
		79.3061	2.47473		46.3797	2.024		79.9786	2.77648
		74.9817	2.45852		48.5155	2.26015		72.4712	2.67342
		84.4761	2.61432		51.3824	2.02913		83.3383	2.47944
		110.637	2.3984		50.492	2.21259		76.1569	3.17438
		74.1915	2.17606		47.4757	2.03418		108.054	2.66044
		71.768	2.33982		46.608	1.99409		100.051	2.58573
		70.699	2.41853		37.9973	2		96.2136	2.67664
		90.428	2.57461		48.7633	2		91.255	2.69691
		48.4252	2.21703		50.0054	2.25773		75.7597	2.71962
		107.1	2.41191		47.2325	2.24225		96.1369	2.76164
		146.433	2.56746		51.5821	2.13535		72.0251	2.76353
		68.783	3.56307		48.4639	2.16576		70.6014	2.81907
		56.3174	2.26146		48.0286	2.21747		92.6189	2.38834
		70.3402	2.84158		50.3099	2.22704		93.4647	2.889
		49.7479	2.40767		51.506	21.7077		95.922	2.59346
		47.6617	2.07915		50.144	2.09021		81.6911	2.70323
		39.9478	2.02926		39.8644	2.15897		80.8183	2.87632
		117.144	2.2619		48.8357	1.98482		84.7924	2.39144
		77.6894	2.28832		40.6859	4.94744		100.065	2.4142
		92.3601	2.299		44.7513	2.73176		76.2835	2.72591
		102.553	9.98467		52	2.06051		88.6001	2.6007
		98.5234	2.10897		39.2754	2.20904		88.0999	2.605
		103.347	2.50684		45.6145	2.14331		97.4351	2.7333
		104.843	2.25529		41.4645	2.09975		73.1874	2.69714
		71.3474	2.00383		35.9499	2.01821		74.6808	2.41464
		106.384	2.2751		35.6277	2.02833		94.5934	2.54826
		83.6878	2.20885		40.6085	2.21503		115.752	2.41751
		85.2587	2.22203		44.7529	2.26717		84.5355	2.67072
		62.0546	2.05381		36.3564	2.21104		72.2395	2.61417
		88.4166	2.33691		48.2376	2.1959		112.355	2.78557
		107.367	2.39152		51.2011	2.1418		94.3851	2.57703
		110.178	2.29858		44.9231	2.13136		74.1125	2.70313
		83.9392	2.16432		44.0225	2.01464		114.205	2.57157
		108.11	2.20742		43.2764	2.06705		103.951	2.50079
		87.0481	2.16913		61.066	2.06977		74.3989	2.98953
		104.904	9.54879		62.5879	2.00275		84.8475	2.72027
		76.4147	2.11824		62.1096	1.99888		116.676	2.73707
		78.0986	2.54859		68.9356	2.32428		78.2631	2.8474
		74.7987	2.18827		61.5109	2.09333		117.848	2.87904
		105.259	2.24086		67.515	2.24952		91.5488	2.8501
		103.414	2.67762		82.6487	2.06054		95.1023	2.69962
		86.428	2.23472		108.954	9.9504		86.9466	2.36887
		96.2024	2.32683		58.5935	2.09125		95.0994	2.5679
		123.008	1.97738		69.1724	1.88966		85.718	2.52236
		111.557	2.32957		61.6172	2.00975		100.2	3.01905
		100.331	2.12104		59.8314	2.19199		106.66	2.42599
		124.969	1.96965		69.1995	2.18192		72.7293	2.8745
		92.5145	2.01618		105.008	1.95511		88.7672	2.48296
		101.768	2.2221		53.7227	2.38018		81.1731	2.91876
		48.114	2.28413		56.8856	2.1742		113.828	2.50641
		50.3489	2.48044		65.8829	2.27938		91.6719	2.98281
		50.2379	2.57705		56.1092	2.08699		91.9362	2.99344
		49.3426	2.50714		67.1965	2.29055		73.2404	2.92478
		49.7504	2.28659		55.4021	2.14944		72.955	2.71601
		50.8473	2.41528		97.8	11.0472		90.3904	3.01555
		48.4604	2.35091		105.13	9.13271		91.1436	2.76351
		49.6055	2.20189		60.01	2.15499		91.7042	2.75568
		47.0008	2.19186		49.0521	2.37365		75.6647	2.61836
		44.376	2.54093		152.59	1.79896		106.474	2.6931
		49.6772	2.38333		52.2821	2.17374		93.1195	2.96482
		47.42	2.47201		101.617	11.3083		81.4966	2.46628
		50.8323	2.29568		50.6669	2.19697		68.4021	2.56773
		43.231	2.11583		58.2421	2.30293		73.0701	2.97911
		51.8192	2.66346		56.2503	2.15259		117.188	2.44285
		51.7533	2.22436		50.1254	2.00344		90.1333	2.29581
		50.0756	2.83707		51.3113	2.29043		91.5132	2.36374
		50.9537	2.32939		47.8608	2.17105		70.611	2.49641
		51.2238	2.21977		49.0618	2.07852		119.958	2.8057
		40.641	2.16754		47.9434	2.15918		84.6781	2.65212
		36.7622	2.36699		51.6805	2.16374		74.4772	2.35659
		34.5274	2.34464		44.6693	4.41272		96.2673	2.94829
		45.4578	2.06276		43.758	2.23303		90.692	2.68338
		39.1344	2.27235		48.5349	2.19322		78.4778	2.57213
		35.5498	2.06076		52	2.4619		68.6104	2.67844
		36.6175	2.4586		51.0246	2.3901		101.737	2.94517
		42.5017	2.36353		49.2495	2.58214		74.8016	2.43965
		48.8796	2.33759		39.8097	2.25815		113.043	2.44944
		33.9809	2.14552		50.9805	2.00084		71.0669	2.96514
		47.8513	2.45787		46.3611	2.17871		96.6402	2.26712
		79.1266	2.77992		45.0436	2.18562		67.484	2.90372
		79.6953	2.31225		46.7004	2.079		68.7855	3.08444
		60.9213	2.78596		51.2249	2.23525		107.802	2.38064
		76.9575	2.48287		44.6961	2.21444		94.2656	2.68343
		67.0263	2.3807		44.4216	2.05677		67.3345	2.57833
		68.0515	2.39086		44.1095	2.10573		121.437	2.40167
		71.3973	2.2675		44.9651	2.10169		88.8854	2.36221
		77.1046	2.26951		46.1914	2.57959		98.5384	2.67981
		70.5541	2.41536		45.8226	2.1893		120.344	2.6519
		79.8098	2.51238		46.219	1.99698		70.2384	2.71429
		71.5117	2.1614		50.0938	2.45619		80.7442	2.7361
		103.053	10.0571		34.8209	2.04577		87.1695	2.92371
		61.2087	2.36984		46.2778	2.149		104.174	2.47309
		75.7381	2.27242		35.3602	1.91892		103.318	2.74975
		96.9643	2.66093		47.3395	2.16858		67.0302	2.7935
		65.4647	2.38481		49.9109	2.42993		89.5875	2.72863
		64.9667	2.18009		47.5322	2.5229		67.7555	2.67857
		61.0411	2.69896		50.5656	2.0903		101.281	2.70842
		85.7782	2.34419		44.5071	2.00433		94.1884	2.31846
		103.451	9.77506		47.7879	2.29588		61.7894	2.84901
		87.2811	2.24803		47.3388	2.23187		63.944	3.00993
		85.399	2.22229		49.2657	2.10816		70.0939	2.7055
		60.2631	2.66021		48.7964	2.21807		68.1122	2.7968
		91.5392	2.83119		36.657	1.98558		77.487	2.71267
		70.0539	2.40838		41.6696	1.96287		66.5671	2.70666
		84.9897	2.21815		42.8323	2.15537		74.9377	2.61897
		68.4514	2.78211		43.8031	2.1036		104.582	2.96875
		73.1014	2.21452		44.0148	2.23678		76.2381	2.35142
		82.0633	2.27224		43.829	2.17333		65.4439	2.98912
		87.9935	2.12986		36.675	2.41083		62.9714	2.48292
		61.7964	2.3902		47.4714	2.04423		107.169	2.75357
		73.5797	2.6515		50.1875	2.22355		82.3309	2.71602
		77.4121	2.57997		42.3659	2.17381		61.4268	2.76761
		96.9522	2.32921		42.7362	2.34552		51.9244	2.69501
		95.5699	2.28241		51.165	2.05428		69.8105	2.62186
		72.4976	2.60065		63.3147	2.25267		49.5739	2.61189
		71.4954	2.50621		66.1337	2.23969		63.4955	2.77964
		95.8035	2.5618		60.9654	2.0985		46.574	2.92857
		47.8214	2.49718		69.9594	1.98506		42.444	2.68197
		87.388	2.55877		72.0126	2.18873		40.1386	2.34568
		96.7287	1.98165		81.815	2.2268		112.398	2.59832
		79.8303	2.70068		70.7439	2.20283		97.5122	2.36716
		67.9021	2.28551		72.0769	7.52985		112.449	2.80108
		86.7845	2.4354		67.6666	2.20272		99.1919	3.28996
		71.4213	2.46239		69.6823	2.09315		110.337	3.03113
		79.6197	2.65238		72.4092	2.26552		90.9197	2.59474
		69.6763	2.99107		60.2604	2.04246		91.4707	2.53884
		64.56	2.46719		77.0884	2.12932		91.0461	2.93006
		77.4533	2.26949		74.2797	2.28477		104.583	2.94013
		101.103	2.19435		109.559	2.22308		110.44	2.82173
		95.6182	2.5306		71.0858	2.02858		79.6552	3.1182
		84.5146	2.50362		76.4876	2.06433		92.7597	3.00121
		87.7919	2.31968		63.6647	2.17516		75.6111	3.04279
		97.0064	2.08018		75.4685	2.01021		109.743	2.98144
		47.5141	2.40943		68.5214	2.12247		111.8	2.43059
		43.5355	2.16023		89.8249	2.18837		113.539	2.58699
		50.6895	2.24916		79.3217	15.085		80.4886	2.67545
		50.1775	2.46392		78.9556	2.24759		84.7283	3.25577
		78.3133	2.49895		69.432	2.47242		106.542	2.63896
		81.1455	2.37403		69.8883	2.08129		93.8657	3.10693
		74.2309	2.26965		72.9784	2.34345		86.5794	2.83796
		78.0202	2.32837		107.619	10.9792		94.6981	2.64148
		91.0503	2.21495		69.2174	2.2397		111.162	3.16978
		109.375	2.47212		91.2509	11.938		104.487	2.89272
		66.707	2.20753		65.3378	1.9303		109.955	2.32761
		137.257	2.45526		59.2445	2.1875		103.089	2.6773
		87.4346	2.39045		64.138	2.35042		113.976	3.04568
		96.3502	2.35473		80.9486	2.10315		112.699	2.42939
		77.2018	2.96645		110.807	3.64688		106.741	2.99293
		71.554	2.301		72.895	2.48631		93.1718	2.50586
		143.867	3.06398		60.2559	21.0424		111.111	2.40603
		76.0794	2.58731		69.936	2.18528		105.598	2.49911
		65.5402	2.1993		66.9314	2.15154		102.694	2.43224
		117.07	2.42882		67.4962	2.36458		81.7047	3.56986
		104.013	9.48264		62.8048	2.23377		113.165	2.64893
		97.463	2.75158		90.0735	8.22577		92.9763	2.17946
		93.8628	2.83439		61.1207	2.20302		118.461	2.53242
		72.4567	2.33195		70.3243	2.01307		92.1177	2.69038
		105.606	2.22612		102.732	11.3341		95.641	2.98499
		65.1358	2.72475		66.5422	2.50978		92.6531	2.93252
		84.2536	2.41636		60.7176	2.25594		90.6139	2.59324
		66.4434	2.45245		106.268	11.0002		106.987	3.22053
		129.753	2.28027		80.9536	2.52533		116.474	2.47181
		140.601	2.45181		80.5992	2.40563		96.2516	2.97005
		146.716	2.6313		80.2844	11.4698		93.448	3.14257
		67.1325	2.55412		64.8727	19.8987		107.915	2.1368
		80.8987	2.79749		64.8554	2.21538		119.107	3.3351
		122.29	2.23351		96.0446	14.4588		107.553	2.71296
		83.1562	2.26863		58.1899	2.44038		124.074	3.0429
		91.2606	2.60744		106.433	11.1403		81.2253	2.72454
		116.862	2.17349		60.5745	2.30242		91.8285	2.82824
		74.9814	2.12037		97.191	2.22869		112.572	2.76135
		78.184	2.24404		100.806	8.6437		103.066	2.45782
		86.5977	2.65166		76.5269	2.22769		126.143	2.37859
		123.913	2.47894		57.6707	1.9473		95.0777	2.52306
		137.858	2.88055		66.5913	2.02853		117.5	2.67048
		54.6205	2.25714		59.043	1.96588		112.2	2.57871
		71.8414	2.449		101.887	2.30175		102.13	3.2609
		120.382	2.6036		62.2008	2.30549		116.735	2.88577
		103.185	2.41694		104.788	10.0225		93.575	2.79521
		82.0387	2.26144		61.7131	1.99154		96.1102	2.48131
		112.536	2.09698		101.797	10.8632		100.11	3.11155
		76.5571	2.31765		102.789	12.9076		100.481	2.89985
		64.1967	2.29569		107.672	11.7709		73.9299	2.97116
		103.636	2.52425		49.7651	2.01849		108.367	2.96785
		82.2271	2.56983		71.0035	2.61729		89.768	2.37166
		57.6304	2.29351		104.107	11.4845		115.467	2.58263
		71.0761	2.39097		54.8162	2.30172		106.986	2.64732
		78.7729	2.28214		108.298	11.4084		81.1944	2.68814
		115.633	2.3047		53.0509	2.00615		66.7078	2.31853
		71.9194	2.3773		114.256	11.1894		100.669	2.9132
		77.0029	2.3857		48.1457	2.20648		70.8335	2.82247
		112.575	2.54016		101.2	10.496		93.2689	2.91463
		117.218	2.24281		102.407	8.05863		87.2697	2.67885
		124.957	2.41234		101.224	10.2888		108.566	2.65766
		93.7325	2.38775		110.507	12.3537		89.6566	2.50834
		87.9257	2.61404		51.6907	2.15434		107.101	2.87477
		75.0172	2.19201		51.1553	2.61595		114.306	2.91115
		67.4692	2.27741		39.2051	2.32865		91.1006	2.80088
		74.1854	2.42668		35.8335	2.13095		113.147	2.758
		105.97	2.57427		40.4559	2.34605		104.223	2.96134
		74.3519	2.35986		44.0556	2.33075		104.172	2.50034
		82.8098	2.78338		54.6135	2.19941		114.071	2.50099
		97.1372	2.34895		61.5057	2.04432		97.2481	2.43195
		83.8308	2.25552		59.396	2.1368		67.1069	2.67918
		134.523	2.45666		51.6683	2.09194		128.79	2.88703
		88.6374	2.54431		48.8056	1.93297		78.1828	3.05939
		72.6632	2.30599		49.8826	2.37153		91.5365	2.65213
		79.1699	2.23161		49.8745	2.15017		92.6883	2.91913
		80.8866	2.68511		49.8997	2.19674		103.778	2.77984
		67.3616	2.25377		48.6016	2.45496		120.991	2.57562
		82.0749	2.53947		50.9699	2.14037		106.14	2.31059
		54.4417	2.56739		37.1034	4.29814		111.873	2.83055
		132.96	2.29732		47.2987	2.19867		64.4066	2.21649
		78.7048	2.76565		47.9531	2.59608		111.056	2.51609
		123.265	2.6417		46.9207	1.89453		89.3838	2.76349
		78.1651	2.44006		38.3059	2.15147		119.349	2.65056
		53.5268	2.14426		47.4557	2		122.319	2.71305
		101.846	2.39805		51.3679	1.87744		120.556	2.55445
		102.688	2.32408		48.6159	2.21245		113.601	2.57709
		66.4495	2.61456		47.1687	2.12888		79.9678	2.36021
		39.836	2.09375		50.9114	2.59219		104.05	2.60981
		46.3573	2.193		49.7806	2.0988		99.9984	2.634
		43.0012	2.58295		49.8552	2.24653		82.0166	2.53411
		44.4449	2.20905		46.9905	1.97656		80.3451	2.483
		117.984	2.53775		45.9913	2.17695		108.033	2.91874
		124.516	2.46672		41.6449	2.37374		124.09	2.43185
		77.4689	2.80811		46.3473	2.56956		120.682	3.02581
		82.7047	2.29362		46.5925	2.08929		66.0031	3.06086
		75.7537	2.19332		49.3063	1.97872		102.451	3.11088
		120.98	2.29257		37.3545	2.125		114.177	2.76723
		114.489	2.21637		45.8702	2.30943		102.623	2.34697
		129.375	2.6288		44.3085	2.20243		106.68	3.41191
		63.974	2.31789		39.1681	1.94693		120.7	3.09532
		127.164	2.2163		42.8474	2.18514		90.5934	2.89286
		73.1898	2.18138		46.8849	2.10645		91.1226	3.14648
		123.263	2.45668		52	2.23101		110.096	2.66406
		101.375	9.25358		35.263	2.22586		85.5827	2.72692
		67.4253	2.23767		44.2815	1.92215		101.216	3.03729
		80.6332	2.21192		50.1338	2.20377		90.6304	2.71055
		113.693	2.2234		40.4099	2.19577		74.905	2.49121
		71.2826	2.44266		52	2.14399		78.6578	2.65792
		109.657	2.46418		41.9826	2.33049		79.9067	2.41862
		125.91	2.88599		52	2.19762		116.576	2.6024
		137.09	2.54993		44.2167	2.02948		70.5421	3.02555
		78.2547	2.55959		35.8007	2.66216		92.2607	2.61224
		58.899	2.25		49.5528	2.39184		109.945	2.77232
		147.708	2.3284		43.8727	2.09453		115.843	2.62523
		75.215	2.56021		44.4393	1.92391		76.7847	3.41658
		61.1634	2.11728		52	2.52814		121.724	2.94246
		118.34	2.91943		40.6142	2.28368		85.3531	2.68837
		121.006	2.22413		34.9441	2.00887		99.2595	2.59149
		94.3322	3.17836		45.7647	1.97222		82.2033	2.71946
		129.496	2.43088		45.4481	2.00735		91.619	2.61932
		99.2735	2.41871		35.3343	2.15862		100.361	2.71306
		87.1679	2.58296		38.9629	1.9446		116.356	2.52301
		129.331	2.83273		50.9537	2.19915		82.3799	2.55828
		125.269	2.69327		61.7128	2.09157		106.102	2.79204
		95.5916	2.23097		66.6911	19.296		79.0538	2.9612
		99.0668	2.53644		70.9418	2.3093		108.206	2.61432
		89.7804	2.58651		69.5298	2.27674		95.7213	2.25357
		95.4313	2.47936		86.3886	1.99539		120.67	3.18125
		104.799	9.96465		73.0382	8.58213		73.181	2.59961
		73.7816	2.5903		85.5209	10.3242		118.742	3.1794
		88.7629	2.2006		65.8894	2.05159		102.815	2.63814
		111.984	2.21331		65.9689	2.1854		118.86	2.79372
		130.02	2.50471		68.5329	2.13352		78.5987	2.73766
		70.0472	2.40449		81.3007	2.29444		106.23	2.66929
		60.9956	2.41187		58.2546	2.20443		71.3345	2.45141
		73.4745	2.40048		61.0573	2.34469		120.646	3.17123
		76.0902	2.35163		66.9936	2.18058		81.1284	2.47944
		87.6791	2.6716		67.2773	2.23796		76.8159	3.22011
		78.2422	2.50035		72.5281	2.29003		115.002	3.11796
		133.097	2.70937		108.881	10.961		90.4244	2.50308
		82.9203	2.14743		92.5649	2.38167		108.989	2.77164
		54.403	2.28254		60.9354	2.18998		84.3707	2.36451
		89.6894	2.7254		73.7807	2.022		109.632	2.62134
		48.9461	2.27224		61.4208	2.55594		121.781	2.85359
		104.984	2.75606		69.2007	2.30546		121.261	2.49791
		54.0367	2.34184		62.6562	2.06072		98.872	2.56854
		57.0023	2.32687		79.9155	2.24592		89.4104	2.81935
		125.761	2.63555		86.7337	2.19264		79.1857	2.59557
		54.4266	2.28478		49.4068	2.04344		59.9145	3.18027
		62.8429	2.13617		103.143	12.9536		112.812	2.90645
		37.2362	2.34317		87.0723	2.33702		114.305	2.76692
		140.01	2.32971		107.324	5.71183		90.094	2.38743
		120.956	2.50752		51.2224	2.40033		88.3315	2.74925
		127.72	2.34095		50.4739	2.19341		84.9802	2.95616
		91.6834	2.60449		48.7511	1.83485		74.6329	2.82337
		110.603	2.27281		62.4417	2.21515		79.4873	2.89626
		87.7779	2.36204		47.408	2.22008		57.5196	2.37837
		74.9943	2.22192		54.7409	2.72198		64.6677	2.94679
		101.882	2.07338		37.8632	2.27896		69.7132	2.70799
		92.4445	2.3716		36.1478	1.98871		76.3593	2.52465
		77.4599	2.21066		38.9615	1.99858		61.3515	2.34226
		85.3334	2.50797		39.5447	2.10972		83.6689	2.56317
		86.8682	2.40568		49.3132	2.03659		75.3118	2.87169
		98.413	2.62356		36.9153	5.34554		76.617	3.03868
		83.4488	2.53167		34.8298	2.0922		98.8867	2.32734
		109.784	2.78926		44.3509	2.14145		76.2703	3.23463
		124.953	2.25193		36.6248	2.92147		103.135	2.66761
		63.2055	2.26338		44.0074	2.29054		106.852	3.1422
		126.003	2.18086		48.1128	2.20772		80.9382	2.65836
		120.235	2.1936		38.7756	2.10694		100.893	2.44566
		102.816	2.46115		38.1979	2.02632		64.1522	2.93545
		103.173	2.21224		32.931	2.18898		71.1312	2.26243
		94.8264	2.22337		41.6933	2.05303		66.3523	2.65734
		69.0649	2.07595		42.098	2.05556		89.5428	3.10948
		100.962	2.24557		57.346	2.34589		59.4127	2.35189
		99.3616	2.54472		48.0837	2.16418		38.2558	2.45378
		90.4317	2.22982		50.1392	2.25425		63.1349	2.13962
		68.7605	2.25183		48.4797	2.00833		68.3552	2.17989
		126.956	2.38053		51.2431	2.28852		72.7415	2.28989
		66.6302	2.01641		47.0996	2.10311		49.8081	2.67293
		104.795	2.24855		50.0245	2.17123		51.3177	2.82283
		137.733	2.27662		49.275	2.08011		48.7651	2.73491
		73.9183	2.20951		49.3551	2.23164		47.9422	2.64632
		82.7227	2.31795		48.7453	2.3804		47.0351	2.68638
		63.6267	2.06531		49.4397	2.03887		26.2642	2.63393
		88.0811	2.03865		50.2146	2		51.0409	2.70371
		88.8465	2.08315		44.6981	2.15343		47.8091	2.63641
		96.9659	2.25936		46.9909	2.52441		49.8323	3.16071
		53.952	2.19208		43.7067	2.06138		47.5997	2.5478
		97.1754	2.01005		47.803	2.26515		41.7981	2.31095
		71.3853	2.19703		36.8395	2.23089		26.7589	2.57659
		104.191	2.13226		50.5426	2.01943		46.114	3.11857
		130.255	2.29295		48.5974	2.28704		45.9761	2.5284
		69.4078	2.13146		42.3169	2.03966		42.7507	2.88459
		110.567	2.25704		41.0222	2.24871		41.3975	2.73571
		85.6524	2.14778		51.4565	2.33929		40.8622	3.52647
		84.4127	2.12651		39.0684	2.27235		42.258	3.64702
		67.8739	2.19126		39.2875	2.75		43.8529	2.76393
		96.3097	2.33411		44.7636	1.9816		108.745	2.83903
		88.9424	2.14869		49.0801	2.31429		97.7843	2.84051
		96.7009	2.37868		47.1882	1.99617		119.23	2.71233
		105.105	2.26617		46.7743	2.18478		115.781	2.43122
		57.6524	2.41518		38.606	2.125		89.5988	2.58165
		92.8703	2.21925		47.4604	2.41635		104.013	2.66836
		92.6018	2.12036		46.082	2.05967		110.203	2.69834
		102.237	2.22045		42.5875	2.21462		89.7324	2.57941
		58.9529	2.08747		48.0535	2.50094		68.1779	2.64286
		96.7914	2.19533		38.633	2.02907		109.154	2.59636
		96.9461	2.14731		41.8639	2.34852		100.528	2.87593
		105.101	2.33909		44.3606	2.19408		69.3211	2.67825
		96.6603	2.14355		49.1726	2.0159		87.4374	2.87983
		105.515	2.12066		40.2865	2.04813		104.352	2.71033
		68.536	2.32299		39.5697	2.7706		102.234	2.77131
		86.4405	2.84879		47.0862	2.67996		106.363	2.85037
		105.216	2.31838		39.6239	2.04282		100.44	2.52428
		59.8243	2.21112		43.4671	2.38295		114.639	2.95036
		99.2995	2.30349		51.2085	2.34091		90.415	2.83722
		103.839	9.12391		50.0137	2.64433		100.804	2.63189
		71.5379	1.93718		71.1283	1.99915		116.664	3.12417
		106.749	2.25152		60.5118	1.99826		89.7346	2.5627
		62.5868	2.65891		72.8952	2.11404		107.576	2.50154
		56.0831	2.35462		67.0226	2.0101		91.439	2.51457
		102.612	2.13469		86.4076	2.19335		99.9608	2.54754
		81.8872	2.26287		64.5183	2.16374		96.2245	3.09338
		69.1064	2.22387		63.8161	20.2204		117.699	2.67315
		114.73	2.23694		73.4704	2.17314		88.3042	2.81706
		105.946	2.41048		63.9488	2.14513		78.8128	3.01141
		105.864	2.3327		86.628	2.16609		118.312	3.42176
		83.1401	2.48072		104.898	9.9267		95.9462	2.40554
		69.8559	2.34894		93.8408	1.9722		101.082	2.67664
		107.345	9.01157		65.9181	2.36581		122.556	2.84125
		88.1571	2.28128		64.4962	2.31973		97.4924	2.75602
		76.1916	2.20951		70.1537	2.14153		93.7895	2.73039
		117.874	2.42638		101.942	10.8052		101.95	3.40169
		103.705	9.51555		56.9169	2.21088		119.668	2.62693
		88.1649	2.65843		92.5364	2.21191		86.3936	2.46687
		51.0947	2.17105		103.48	10.7068		112.933	2.88166
		49.591	2.37412		63.023	2.00513		79.9116	2.46833
		40.2506	2.2		68.6304	2.19444		78.4262	2.68981
		44.9805	2.3573		93.136	2.17453		89.1633	2.78169
		40.4302	2.02237		60.162	2.23274		122.222	3.03847
		38.7285	2.00144		58.2939	2.1537		118.766	2.6086
		44.8457	2.0641		54.0628	2.2087		82.1466	2.95877
		47.9846	2.14004		80.7632	2.42989		104.771	3.41711
		36.2901	2.27581		60.2102	2.06057		95.6777	2.84725
		45.7029	2.01146		54.8601	2.86681		105.353	2.64269
		41.1818	2.07653		83.4255	17.6001		106.249	2.85464
		61.8321	2.34831		57.301	2.10668		108.476	2.76456
		66.3267	2.28731		61.6619	2.41309		110.565	2.64074
		95.9036	2.38741		59.0266	2.25739		112.821	2.69501
		71.898	2.20149		55.5741	3.0014		86.1129	3.20028
		98.8193	2.30876		68.1574	2.39147		74.0308	2.78874
		86.9423	2.16847		64.5255	2.10187		95.598	2.76229
		86.9309	2.11549		62.054	2.40157		84.1728	2.46411
		70.1993	2.48267		48.4944	2.03909		91.6392	3.00806
		130.704	2.38445		55.1139	2.4568		110.72	2.83099
		133.401	3.05036		59.488	2.22733		99.3165	3.25078
		83.891	2.20416		50.7309	2.17262		79.9349	2.5506
		98.9353	2.31003		58.6236	2.45875		109.195	2.74227
		85.9766	2.12022		49.1056	2.14982		70.4698	2.52798
		59.0733	1.99118		48.8408	2.03147		126.845	3.26397
		119.422	2.66195		103.456	11.8673		81.1655	3.1022
		120.091	3.0991		100.234	2.22686		74.0856	2.44949
		61.1916	2.17011		53.5101	2.26205		89.4367	2.57819
		96.05	1.99117		56.2326	2.17857		72.9083	2.71198
		78.309	2.31006		57.1395	2.39578		112.136	2.81029
		67.7979	2.21604		60.1787	3.17637		71.8341	3.04107
		84.7812	2.53036		103.89	2.23758		101.027	2.97625
		102.937	2.59238		64.5805	1.79522		111.919	3.06662
		105.328	2.33139		54.2226	2.16618		90.8567	2.74679
		105.383	9.60531		54.7544	2.50648		98.8797	3.43234
		92.8742	2.49424		54.4707	2.63913		69.651	2.83944
		125.258	2.43472		47.52	2.30747		106.71	3.18179
		68.9108	2.05191		49.4886	2.11796		101.852	2.67866
		135.52	2.51872		48.5007	2.19293		71.893	2.40134
		74.8492	2.25115		58.6776	2.18983		76.2154	3.09517
		85.595	2.26754		47.3344	2.03912		85.0359	2.4141
		66.4501	2.91602		48.9585	2.1963		91.051	3.08697
		83.1347	2.39428		46.3603	2.21514		87.838	2.70193
		87.8709	2.5775		51.6741	2.36726		57.2499	3.01921
		79.3935	2.28659		50.9314	2.21772		104.052	2.37036
		76.631	2.74669		48.0258	2.26222		124.979	2.6175
		73.2898	2.23006		50.1493	2.25859		89.4245	2.37329
		80.6368	2.39913		38.4749	1.99855		87.9646	2.71997
		96.6924	2.28601		50.4097	2.22867		65.9848	2.34938
		58.3036	2.6434		49.7466	2.02817		56.2192	2.38328
		48.6355	2.18141		48.6594	2.23723		66.2677	2.38265
		70.841	2.41237		48.9978	2.64892		94.2	3.24107
		71.706	2.6057		47.4554	2.14218		92.1513	2.68095
		125.789	2.33578		47.9515	2.2218		68.2614	2.39306
		83.2472	2.20443		49.984	2.07328		69.96	2.05869
		88.8292	2.46083		46.9365	2.04767		75.6511	2.01291
		80.923	2.5205		41.1638	1.99103		70.1219	1.99673
		98.7991	2.39569		47.6013	2.20913		60.2669	2.07177
		110.135	3.30856		47.2043	2.26744		50.0628	2.28964
		72.5835	2.47631		51.2971	2.16777		49.3734	2.64912
		56.9332	2.70789		43.2236	2.39564		51.2085	2.3931
		86.0303	2.49913		43.5275	2.05631		44.9341	2.64408
		74.2035	2.77516		35.3875	2.00171		40.2615	2.59146
		91.7705	2.60998		44.6144	2.30952		42.8323	2.74062
		97.9241	2.41682		47.5017	2.2958		43.189	2.60452
		96.0817	2.23347		50.7908	2.15352		35.1425	2.4829
		78.0022	3.02163		48.0889	2.26213		45.8804	2.40123
		81.2152	2.67028		44.0467	2.35965		42.4097	2.71085
		59.5421	2.46037		44.1358	2.7182		45.0429	2.57203
		72.1586	2.23039		50.7876	2.2798		46.9777	2.44574
		85.9235	2.55698		50.32	2.17235		42.3208	2.65762
		83.6175	2.81566		49.1008	2.00989		92.5546	2.60508
		84.2574	2.99879		46.1697	2.01195		94.1858	2.57551
		58.0584	2.15355		41.9494	2.06495		104.133	2.59931
		108.186	2.3993		39.1668	2.18436		85.9915	2.7415
		110.377	2.5777		47.1452	2.11731		91.3464	2.76804
		63.0915	2.10506		43.6574	2.09729		109.681	2.77564
		75.9876	2.19888		48.8407	2.19837		105.75	2.63962
		97.4956	2.57572		40.1155	2.32632		119.754	2.86992
		79.4295	2.71969		49.4736	2.15088		97.0709	3.07404
		52.9879	3.40337		41.7086	2.00631		103.1	2.8597
		68.8112	2.45658		48.7722	1.9982		119.263	3.06083
		103.395	9.32287		43.9528	5.27111		74.602	2.7287
		72.5957	2.5045		43.8635	2.27885		86.1206	2.60723
		66.8871	2.81167		38.8921	2.7387		109.337	2.36692
		60.4494	2.39235		37.1546	2.13889		118.037	2.34854
		150.018	2.81252		34.8909	1.99483		90.6919	2.51911
		65.5055	2.36996		42.1825	2.34634		88.3868	2.65221
		58.7975	2.4414		42.086	2.00488		88.2254	2.37341
		111.252	2.55666		43.4868	2.17661		97.2049	2.645
		68.0258	2.22727		46.096	2.37179		106.897	2.69623
		103.644	2.53849		43.7338	2.47133		87.4686	2.61369
		83.4626	2.30377		41.6485	2.01493		113.133	2.72652
		73.8508	2.36094		45.4321	2.09091		100.443	2.60296
		93.6363	2.45522		50.9649	2.49671		112.386	2.53827
		98.7125	2.48719		51.4565	2.3843		97.776	2.60417
		70.2571	2.38545		39.9914	2.11885		90.4742	2.69295
		110.148	2.63104		39.8643	2.89516		83.9086	2.71998
		107.702	2.55271		69.8228	2.42876		96.9632	2.71592
		64.4204	2.1118		108.295	9.14144		94.4162	2.37124
		79.258	2.6332		67.7577	2.35896		107.176	2.37425
		103.935	2.19932		107.98	10.6662		92.9941	2.82412
		77.2112	2.70588		69.1409	2.39357		85.4288	3.03754
		72.473	2.63366		70.0911	2.19328		103.294	2.5782
		106.926	2.50902		101.98	9.65136		91.1295	2.88987
		86.7264	2.33639		59.7989	2.32229		106.801	2.8139
		118.428	2.40372		65.437	2.21938		105.792	2.6075
		100.028	2.61379		72.734	2.06566		88.0565	2.58702
		105.686	12.1703		97.1969	11.2649		90.1461	2.53192
		114.464	2.63845		69.7407	2.18178		95.5577	2.73176
		96.7803	2.04515		75.036	1.99615		90.1478	2.46579
		64.371	1.84844		75.1469	2.29556		72.0581	2.64535
		41.5081	2.949		61.1964	2.20115		84.0851	2.78693
		119.401	2.59798		108.095	9.88866		103.898	2.81086
		123.788	2.56397		60.6089	2.19801		91.7924	2.64366
		101.506	2.50668		61.3546	2.10345		111.54	2.50568
		118.589	2.21359		79.4958	1.98533		80.0115	3.18491
		87.7922	2.67291		79.9098	10.5814		103.06	2.61922
		127.005	2.57902		76.1269	2.24705		112.442	2.67906
		132.813	2.82427		65.997	2.27277		93.4985	2.34586
		68.1464	2.37361		84.1843	2.38906		102.648	2.52408
		76.4424	2.35185		62.7007	2.06848		70.6463	2.82451
		79.0242	2.61134		59.6466	2.61775		92.252	2.51869
		58.2961	2.45344		62.3474	2.29389		79.7951	2.70657
		140.685	2.57047		71.1023	2.58916		70.2962	2.70933
		66.4637	2.60146		62.4147	1.96703		90.2845	2.49334
		76.5654	2.87481		74.1736	2.44288		100.752	2.27805
		116.461	2.52921		63.8061	2.09043		87.5193	2.43811
		86.3457	2.70785		76.698	7.23538		90.8372	2.66151
		61.0612	3.04215		89.5908	15.5603		90.4722	2.42444
		89.4826	2.24838		64.3689	2.21753		91.1528	2.66427
		80.4335	2.42776		80.6145	2.13382		72.2343	3.16824
		92.8785	2.71969		59.0539	2.11064		104.646	2.41522
		112.018	2.49589		83.7711	18.0043		90.673	2.45602
		82.4374	2.31812		62.1286	2.01663		119.073	2.73696
		87.3601	2.79049		106.606	10.2416		82.3993	2.752
		76.2095	2.31343		97.1455	12.6288		71.1114	2.64979
		68.9875	2.58561		69.1102	2.08333		90.9297	2.71877
		101.894	2.8211		68.734	7.79265		113.204	2.39331
		91.6914	2.5499		101.996	10.3208		92.0065	2.76515
		71.9986	2.55772		72.3608	2.24547		117.107	2.84639
		79.3803	2.46482		93.4323	2.34264		116.132	2.64724
		137.364	2.32403		74.2929	2.28404		99.4436	2.65891
		148.256	2.28806		61.5179	2.13761		120.821	2.62542
		97.9732	2.33236		89.8921	2.21875		88.8239	2.39184
		50.6333	2.71833		109.613	2.43295		111.715	2.44698
		87.7746	2.39894		78.1837	2.327		76.332	2.60383
		67.844	2.43902		63.7308	2.38429		91.4526	2.65368
		102.878	9.04035		89.7567	2.71065		67.7734	2.51155
		81.4058	2.49189		100.22	9.90689		124.044	3.07043
		69.4354	2.56927		109.735	10.7569		123.086	2.42502
		101.098	2.70476		103.76	11.0108		94.4713	2.33844
		117.525	2.76685		101.968	10.4807		109.411	2.55921
		139.413	2.62506		56.1093	2.08904		77.0537	2.40511
		141.894	2.56375		96.1614	18.5239		101.896	2.77587
		75.2076	2.44225		75.1515	2.13051		60.6645	2.66756
		138.437	2.49888		105.21	10.7292		89.0213	2.51596
		108.128	2.75166		104.682	11.9908		89.6385	2.47198
		104.853	2.64824		87.6191	2.27461		62.921	2.53883
		124.693	2.44751		61.3811	2.17597		75.7133	2.62312
		108.496	2.24489		64.0487	2.21577		102.98	2.45026
		119.335	2.22444		66.0498	2.00637		88.2473	2.50378
		109.747	2.44454		106.044	11.7295		71.3208	2.81053
		137.144	2.51618		55.6183	2.16573		121.09	2.53088
		94.0788	2.38654		83.6428	2.2929		81.0254	2.77646
		63.6592	3.31077		62.84	2.19553		74.629	2.55982
		128.377	2.62734		110.208	15.09		115.532	2.61169
		82.62	3.23006		63.9255	2.23624		74.1637	2.98785
		117.595	2.5743		100.277	17.609		79.3468	2.50583
		98.6284	2.41038		70.7545	2.23419		79.6122	2.52721
		55.6304	2.26327		57.1553	1.9924		62.3016	2.54872
		138.502	2.33382		48.4709	1.98182		88.6288	2.35986
		104.272	2.68562		47.5797	2.44288		65.2875	2.70202
		109.521	2.48672		51.1727	2.17997		91.7289	2.52187
		110.785	2.5007		49.0694	2.23125		60.4415	2.41092
		83.4087	2.365		49.1572	2.09099		89.7138	2.67814
		64.6644	2.25052		55.6164	2.32717		75.1761	2.63633
		95.7597	2.63532		52.5699	2.24639		76.3867	2.62342
		112.085	2.67089		74.1439	2.34977		64.2524	2.64063
		78.2147	3.16549		58.56	2.38682		96.8918	2.70317
		121.301	2.52718		63.4945	2.16453		62.8344	2.48893
		100.235	2.51958		69.3715	2.4587		75.3392	2.75379
		87.9101	2.56396		73.3819	2.3734		116.515	2.75068
		73.3944	2.76951		56.2951	1.93041		56.6775	2.52035
		110.941	2.64681		56.2008	2.34495		56.9656	2.50265
		79.1061	2.3853		63.2885	2.00879		104.63	2.64808
		62.381	2.46319		74.6457	2.0588		89.5716	2.73768
		86.9889	2.66145		50.5162	1.95118		99.6943	2.86914
		106.733	2.3097		51.5361	2.23003		65.1966	2.72293
		127.424	2.59889		49.3417	2.07535		96.2884	2.45639
		107.13	2.26966		49.7232	2.12328		93.3993	2.96636
		80.0715	2.69684		50.6366	2.12037		54.8159	2.61707
		89.0884	2.14022		50.5246	2.00084		57.0026	2.60086
		143.272	2.64589		44.9958	1.95851		69.1613	2.41785
		80.1882	2.38636		46.8083	2		62.4848	2.4057
		48.4518	2.04797		37.8226	1.93524		57.204	2.58024
		49.8378	2.26298		49.1201	1.99368		82.5596	2.49435
		51.35	2.00574		45.8628	2.00615		86.7794	2.85201
		45.7176	2.08128		44.1361	2.425		63.1333	2.37806
		41.4388	2.20202		50.6905	2.13629		88.5391	2.73055
		39.8083	2.21196		47.4335	2.19717		63.2728	2.59601
		38.9199	2.55682		48.5473	2.20387		93.885	2.61973
		42.062	1.96951		47.9494	2.04213		49.726	2.70557
		35.5044	2.03041		46.4896	2		50.9537	2.68571
		48.4918	2.35727		47.8397	1.98787		35.6731	3.01905
		110.323	2.30681		50.054	2.1186		38.5193	2.4741
		123.1	2.28056		49.9035	1.98196		45.579	2.51166
		114.425	2.75855		45.0315	2.29701		43.6691	2.37345
		76.1939	1.94305		50.9131	2.03218		43.3691	3.12903
		70.1016	2.21178		46.2512	2.17972		41.4515	2.49643
		101.487	2.1645		41.1206	2.03699		44.7276	2.48645
		105.43	2.26106		47.2496	2.15759		37.7803	2.34134
		75.9796	2.46615		45.4109	1.98222		50.7155	2.98662
		83.1694	2.29732		44.5758	1.88734		126.053	2.64437
		86.3755	2.13542		41.6445	1.9602		110.697	2.91493
		83.3271	2.25186		38.1506	1.9926		117.979	2.70853
		77.0787	2.27733		41.3984	1.91625		99.9804	2.99302
		94.6553	2.39585		41.1965	1.9324		72.6192	2.63622
		107.316	1.99683		49.3968	1.89073		90.5764	2.58874
		120.303	2.35589		50.1734	2.11224		119.892	2.60757
		81.9203	2.13247		49.8448	2.07439		110.597	2.66434
		65.077	2.18827		45.1758	2.09722		112.615	3.21032
		73.2318	1.98997		34.8819	2.42958		67.1505	2.38217
		86.87	2.75628		50.5347	1.98805		117.343	2.74002
		97.3175	2.19227		39.5527	1.80357		106.12	2.51327
		66.0356	2.02125		36.7696	2.09019		96.2972	3.208
		90.3291	1.99683		36.7558	2.00633		90.6245	2.63712
		104.567	9.75353		40.8254	1.96976		93.6174	2.60496
		101.635	2.00312		39.7415	1.84865		106.126	2.65695
		102.928	2.2644		41.5643	1.96766		95.9791	2.81232
		143.315	2.08578		39.9567	2.33602		101.406	3.2575
		96.0793	2.43313		41.4008	1.86352		95.161	2.73778
		61.2321	2.03303		43.7708	2.12963		104.842	2.69329
		62.7398	2.26532		39.0655	2.13624		112.165	2.62641
		112.558	2.13365		37.1392	2.03395		90.8378	3.19196
		106.026	2.17584		44.7284	1.98927		100.476	2.55137
		63.293	2.17167		43.9911	1.9419		117.057	2.67727
		100.845	2.84449		41.8847	1.93593		111.369	2.62506
		58.3072	2.38452		39.2892	1.96133		93.919	3.22131
		101.974	2.27628		50.2977	2.20918		118.808	2.91243
		129.205	1.99428		78.86	2.04972		125.828	2.52437
		104.183	9.76691		68.3775	2.13287		103.175	2.93267
		113.913	2.04305		69.6857	1.93442		92.7471	2.78657
		117.948	2.23993		79.5242	1.98604		89.2874	3.35653
		84.4581	2.16005		70.3387	2.40227		88.0155	2.73762
		85.9169	2.17077		61.4094	2.13299		82.9774	2.62054
		116.806	2.13335		80.012	2.48991		85.7128	2.87609
		82.9588	2.10861		68.1404	2.11368		105.546	2.64584
		64.6776	2.37705		59.7147	2.22886		102.131	2.88473
		64.9565	1.99641		66.876	2.10445		65.4479	2.55188
		107.801	2.18504		81.6125	2.42755		109.835	2.85684
		66.1503	1.96464		62.8724	2.07989		108.655	2.86032
		111.205	2.32758		64.0264	2.04522		123.771	2.7045
		72.8484	2.38975		66.7403	2.09162		113.192	3.21385
		113.495	2.41884		58.9553	2.02273		99.7523	2.52999
		98.8046	2.09477		95.5448	2.20912		116.161	2.76341
		79.0322	1.97521		63.7269	2.10095		96.4417	3.23708
		72.5797	2.79208		66.1409	2.39328		124.589	2.71369
		112.851	2.08311		72.2212	1.9419		108.314	3.28603
		69.7148	2.13503		61.6873	2.30574		96.7922	2.64358
		66.2183	2.43886		80.3104	2.18157		82.5462	2.68104
		92.3501	2.32523		81.9424	14.8824		107.867	2.87776
		75.6984	2.0448		66.8699	2.02115		103.617	2.78878
		77.0462	2.18182		61.6184	2.36538		112.579	2.54491
		88.2476	2.26853		60.7525	2.14977		76.72	2.46559
		102.29	9.55099		67.0712	1.97921		72.9695	2.71199
		65.5567	2.26703		92.8084	2.5135		78.5274	2.99168
		72.9733	2.2025		65.5807	2.2655		104.275	2.65579
		96.4211	2.37709		75.105	2.30858		106.086	2.95784
		64.6384	2.34002		97.823	8.7491		98.6191	2.68674
		106.688	2.13864		47.5706	2.01916		81.6766	2.62374
		60.9052	2.12821		75.9205	2.15506		97.3666	3.16031
		100.483	2.25833		83.9682	22.4733		89.1716	2.85174
		86.107	2.21734		51.6342	1.94614		79.1246	2.64
		89.2473	2.68757		49.3583	2.26339		88.1139	2.77868
		130.684	2.26633		50.6574	2.04377		77.9907	2.67167
		57.4923	1.84286		38.8505	2.97286		110.344	3.28193
		86.3761	2.07555		51.7091	2.31449		89.0977	2.6448
		62.5673	2.15508		47.7833	2.4697		86.5433	3.11453
		69.4516	2.64088		46.3472	2.19478		95.2117	2.50816
		116.076	2.20703		47.4613	2.09447		103.519	2.69883
		76.5548	2.18566		38.5245	2.04741		95.0203	2.50027
		100.892	2.22641		36.2533	2.10065		97.7549	2.57169
		92.5498	2.27739		46.7017	2.04688		88.9913	3.20176
		76.7528	2.16752		44.8545	2.1015		68.5256	2.58912
		106.237	2.30436		51.7533	3.39854		105.318	3.06422
		68.4029	2.07228		50.2162	2.09642		69.9638	2.86257
		144.039	2.12199		49.1295	2.07734		100.207	2.98712
		51.2902	1.99331		40.8525	2.09845		100.765	2.66447
		67.994	2.60976		45.0587	4.69351		96.8546	2.6401
		54.6677	2.02011		45.5204	2.0272		107.694	2.49666
		114.571	2.15066		44.3928	2.07366		105.191	2.93785
		104.279	2.08046		49.5166	2.0757		84.9502	3.05055
		99.3409	2.2873		49.5574	2.3493		97.2523	2.63973
		77.3412	2.00612		40.5746	1.87644		113.608	2.7269
		89.6203	2.11162		36.9302	3.20625		81.6351	2.55119
		107.389	2.2393		40.2861	2.12101		113.255	2.66961
		73.6578	1.98291		45.8968	2.04406		90.4287	2.98044
		61.591	2.13292		45.8411	2.1381		87.3415	2.70903
		55.0938	2.12714		35.8492	2.06336		99.4987	2.36399
		113.436	2.20803		47.3097	2.22233		100.615	2.91958
		60.4732	1.84235		34.1255	3.17351		100.883	2.69159
		86.6736	2.24857		35.679	4.03125		121.42	2.46549
		63.1331	1.97624		44.7065	2.17811		122.93	3.0234
		66.7283	1.95688		40.6469	4.07772		81.7305	2.75595
		93.4411	2.41782		45.3134	2.20208		108.197	2.69598
		52.7002	2.20525		38.262	1.995		99.0737	2.47932
		79.8911	2.23253		47.9077	2.16045		121.29	2.8213
		102.56	2.17172		33.0054	2.18307		110.978	3.14808
		48.8087	2.25639		66.071	2.46436		99.1311	2.75372
		103.202	9.65741		47.2465	2.03173		83.7741	2.63716
		111.602	2.18853		48.5852	2.09158		86.1186	2.96731
		104.049	2.03498		39.9241	2.63919		119.996	2.84458
		45.8056	2.21586		49.8519	2.36419		85.8922	3.08101
		42.5729	1.98341		47.5932	2.08654		109.834	2.77292
		51.8709	2.2293		48.7056	2.21978		93.6338	2.84056
		38.3761	2.20056		47.9865	2.40951		92.6551	2.63313
		37.0646	2.04905		44.0973	2.09081		88.4516	2.37992
		44.8072	2.08225		38.026	2.21837		93.5351	2.72062
		35.6578	2.35473		40.2912	2.35541		113.111	2.74784
		40.1657	2.25543		50.0291	2.18921		112.946	2.62539
		41.3976	2.00129		49.7734	2.70892		84.4767	2.97633
		46.82	2.10039		46.0343	2.25102		92.2543	3.0107
		122.561	2.19456		45.1294	2.21368		90.4548	2.57339
		124.348	2.61958		46.6255	2.03516		77.2346	2.44824
		81.9122	2.04627		47.899	2.15508		103.404	2.52019
		66.1564	2.47678		48.2777	1.98438		87.1907	2.38961
		75.9799	2.24553		51.3207	2.23133		101.27	2.41497
		107.929	2.36434		48.8053	1.96099		99.4762	2.72488
		71.4186	2.06452		44.2171	2.33991		116.301	2.75685
		99.8689	2.13497		48.521	2.26481		88.4064	2.50434
		76.1743	2.47374		43.5085	2.1394		124.197	2.57437
		57.9959	2.68316		36.7728	2.14331		123.16	2.60544
		79.3862	2.36557		35.5418	2.06164		75.6213	2.71913
		131.037	2.42725		49.1569	2.21025		118.7	2.6134
		143.551	2.9423		49.3568	2.13652		106.6	2.5808
		90.5849	2.57845		47.4077	2.01963		69.0718	2.94507
		83.2239	2.15142		52	2.18051		102.642	2.62201
		63.5201	2.18564		83.8323	2.47733		101.743	2.64684
		71.3741	2.575		68.4983	2.21633		73.9368	2.68009
		118.778	2.67553		69.9865	13.2592		84.4124	2.57633
		67.177	2.32842		78.3261	2.10323		91.0743	2.9325
		128.703	2.9515		91.1218	2.16977		94.0677	2.45884
		81.4827	2.26389		67.9665	2.17272		90.7097	2.66629
		72.1416	2.47537		72.825	16.1589		69.9488	2.7583
		77.0193	2.51597		71.815	2.16042		66.7576	2.58002
		76.1864	2.05111		65.7563	2.341		72.9009	2.46756
		92.1647	2.17508		101.831	10.1242		105.037	2.67128
		115.548	2.43847		65.0938	2.22723		93.6072	2.65734
		69.3913	2.18941		63.386	2.375		110.839	2.54336
		117.713	2.92604		88.5715	2.26835		68.1766	2.55585
		99.3662	2.18269		84.7933	2.19201		74.4708	2.48195
		78.8671	2.47727		68.2072	2.55566		102.594	2.84498
		65.2796	2.37045		74.4684	5.26662		116.6	2.70075
		135.334	2.34723		78.0834	2.41147		106.684	2.53517
		66.331	2.15226		73.8331	2.33491		95.0529	2.9689
		62.232	2.0045		100.24	10.3164		128.274	2.71195
		74.438	2.67418		110.762	8.776		117.264	2.67061
		126.804	2.25067		98.2727	12.3741		115.941	2.66683
		115.247	2.54987		101.266	10.0806		83.1801	2.72189
		104.946	2.46387		75.166	2.23708		95.4244	2.78969
		144.278	2.38998		62.0196	2.549		70.4417	3.14818
		71.0422	2.13865		109.058	9.80693		88.0035	2.58537
		69.3433	2.42642		95.6409	13.2135		118.98	2.89437
		86.0736	2.30475		70.1509	2.17321		83.0803	2.80002
		70.6918	2.28184		104.044	9.74581		83.6827	2.71561
		63.7442	2.88732		67.2629	2.16102		101.653	2.86513
		94.8957	1.99714		80.1958	17.497		111.848	2.70521
		100.829	2.34089		99.7505	3.46726		106.608	2.42402
		123.576	3.36122		89.4467	2.31358		109.766	2.91227
		92.1604	2.43085		69.2906	2.16696		95.8663	2.58723
		100.2	2.34058		104.653	8.17989		95.1572	2.40572
		128.747	2.36696		67.539	2.10491		83.7448	2.76869
		62.6552	2.78884		66.663	2.24709		61.433	2.64758
		61.9772	2.07551		55.1144	2.23148		91.7039	2.55544
		88.6728	2.11496		97.1278	2.17381		68.7414	2.92338
		105.605	2.26717		63.8219	2.05213		75.0234	2.71002
		96.2291	2.5697		78.1013	2.23164		91.657	2.60535
		57.2519	3.03457		98.0949	2.14757		109.948	2.85479
		71.1718	2.16879		72.3901	2.40957		92.0321	2.54024
		67.1371	2.1302		78.9511	2.04322		75.6327	2.99525
		116.173	2.24442		99.513	10.4047		79.3525	2.7045
		54.1046	2.26613		97.6169	11.066		88.9332	2.37849
		125.396	2.30071		60.5949	2.32319		58.6435	2.70982
		71.4547	2.40667		56.4071	2.35445		98.7882	2.55192
		85.8615	2.60065		72.0887	2.06829		83.045	2.632
		115.148	2.48037		56.1534	2.46027		92.4989	2.54087
		56.6117	2.19257		61.9364	2.0971		79.3484	2.70404
		51.797	2.25079		102.795	12.1771		106.176	2.55344
		121.145	2.42305		65.4119	2.20152		60.2579	2.56026
		107.239	2.68105		107.186	9.14487		71.3607	2.69779
		114.012	2.6621		60.8143	2.0169		118.96	2.79712
		111.415	2.33253		103.202	10.2733		60.2411	2.55991
		92.9617	3.03039		102.53	10.6541		80.4561	2.70906
		77.019	2.31432		101.067	11.8129		94.4152	2.90715
		103.72	2.22269		98.0711	11.062		66.7781	2.6783
		103.202	9.5419		79.5593	2.37554		74.9862	2.73729
		57.7743	2.03618		62.252	2.15798		58.4349	2.72238
		93.5457	2.96814		62.9179	2.35281		74.6603	2.53819
		117.42	2.68472		49.9794	2.06911		98.7455	2.77306
		124.319	2.41889		71.3795	2.73602		56.7446	2.6874
		60.9235	2.11227		54.9705	2.07315		122.491	2.4974
		77.3577	2.42847		53.0681	2.08333		55.7369	2.92877
		74.3486	2.16888		50.0945	2.13225		96.6867	2.88958
		56.1941	2.19809		49.634	2.21478		81.4405	2.58084
		61.9707	2.9309		55.9782	2.29602		114.731	2.20114
		117.621	2.84841		72.7286	2.25977		117.153	2.34239
		95.2	2.69402		50.2511	2.08361		68.7253	2.23244
		80.5876	2.33917		49.7119	2.25434		81.3203	2.15213
		96.4766	2.3728		106.183	12.6553		51.5591	2.53284
		93.1494	2.28522		51.7074	2.02339		50.4891	2.46777
		109.253	3.01978		69.0779	2.2154		51.7142	2.87046
		89.3378	2.00161		49.8465	2.12543		39.5268	2.32575
		101.999	2.28115		50.0715	2.23545		51.612	2.95547
		112.176	2.38826		50.0929	2.17833		52	3.03149
		51.6069	2.04288		50.4693	2.47222		50.1734	2.61766
		94.8543	2.39347		50.4986	2.38215		43.7492	2.68452
		114.45	2.56238		46.5126	2.22024		44.8275	2.42582
		71.7964	2.25134		51.1734	2.34016		52	2.57648
		97.0295	2.25435		50.5333	2.41639		36.7696	2.71659
		53.5013	2.16667		49.1716	2.71014		52	3.27976
		72.0913	2.37651		39.2511	2.37639		41.6896	2.55714
		109.734	2.49588		48.9687	2.16815		44.2329	2.59102
		53.0947	2.63258		49.4631	2.14576		33.7147	2.50164
		85.2894	2.2553		49.0254	2.2545		120.047	2.44867
		75.5987	3.1015		47.9592	2.48704		112.658	2.78814
		82.0255	2.0903		47.6037	1.9718		121.34	2.5282
		87.2963	2.24518		48.3131	2.23897		118.334	2.60767
		66.4833	2.24072		47.9335	2.80243		119.136	2.85745
		126.202	2.80864		51.4404	2.13934		107.393	2.67134
		85.7226	2.36845		39.0245	2.19942		108.176	2.97572
		104.074	9.39235		50.4379	2.34949		97.2956	2.40333
		78.2373	2.13518		50.2503	2.24575		112.323	2.78055
		108.163	2.519		49.2969	2.54344		84.389	2.47721
		49.1308	2.21263		42.2246	2.54567		95.0033	2.73026
		62.5663	2.84868		48.6058	2.37184		119.182	2.59646
		55.5847	2.09306		47.0923	2.22957		111.974	2.68119
		99.9552	2.16574		48.7924	2.21751		100.69	2.40838
		50.1484	2.29778		50.5347	2.20763		107.506	2.44496
		86.548	2.22672		49.4277	2.00177		87.5447	3.02018
		77.1385	2.49059		45.4129	2.31904		119.331	2.72553
		65.1312	2.15657		40.8993	2.06726		105.557	2.55387
		61.9554	2.14921		47.9173	2.40508		80.7426	2.8818
		104.49	2.69619		45.7518	2.08988		96.7013	2.77824
		70.904	2.32461		49.9016	2.21379		105.799	2.70434
		62.2608	2.29823		50.2465	2.01451		93.9501	3.17048
		103.073	2.4806		47.6595	2.16132		100.869	2.59342
		108.254	2.29871		46.4034	2.08871		73.5396	2.48821
		113.006	2.81077		50.9988	2.35773		87.0024	2.53592
		75.8599	2.24701		41.6815	2.31683		61.2308	2.74452
		119.678	2.78481		36.094	2.13651		103.795	2.6192
		61.2851	2.29109		42.51	1.96531		79.4169	2.59442
		59.229	2.51716		48.9757	2.22202		99.0574	2.92181
		88.6008	2.38175		45.3107	2.16004		91.1616	2.93573
		64.8931	2.60251		40.7979	2.07254		109.15	2.78984
		71.8394	2.53135		46.5348	2.21358		80.2516	2.69357
		112.909	2.52632		42.1322	2.31068		62.3663	2.92841
		105.172	2.26673		46.3741	2.56855		89.8799	2.991
		119.032	2.70137		46.3904	2.19821		86.9184	2.50891
		60.4473	2.4605		37.1829	2.35185		119.728	2.64518
		120.461	3.023		50.0137	2.00868		68.0934	2.7263
		101.857	2.55048		42.481	2.189		65.8967	3.29425
		94.3023	2.2923		46.9941	2.9541		76.6483	2.4356
		95.0894	2.05385		51.4565	2.4715		57.3271	2.83766
		96.1241	2.21334		49.5427	2.1919		62.0987	2.1132
		65.2078	2.31263		49.0185	2.2455		68.997	2.01418
		123.022	2.3236		45.4905	2.63912		69.0431	2.12685
		59.9015	2.30225		52	2.2943		51.5002	2.37448
		46.5137	2.30408		49.8097	2.18815		51.0949	2.6075
		47.4315	2.23479		46.8925	2.09325		47.5878	2.36255
		40.2034	2.36184		44.6394	2.00539		48.287	2.24594
		137.376	2.47837		42.6517	2.19643		47.8391	2.71834
		124.233	2.39469		45.1644	2.18143		51.764	2.48453
		65.2373	2.21177		35.0903	2.26585		51.9245	2.35943
		97.7657	2.56617		44.0286	2.56527		37.2007	2.60406
		130.059	2.57443		39.3088	3.14124		52	2.81261
		66.1224	2.55894		67.1437	2.05755		48.4613	2.68915
		71.398	2.22335		75.891	15.6647		49.357	2.36588
		134.288	2.35112		83.7965	2.14908		49.635	2.86216
		79.5519	2.34993		75.9678	2.14328		52	2.61338
		76.4794	2.26691		72.4039	2.07484		51.0798	2.41864
		121.618	2.42654		81.4401	15.0325		41.957	2.64601
		79.0001	2.60586		78.9004	2.35744		47.5746	2.63187
		139.806	2.33777		85.1067	2.34226		47.8924	2.37332
		141.771	2.3931		104.99	10.5096		92.9751	2.66669
		115.223	2.25259		91.3001	12.7812		126.978	2.37281
		117.046	2.40619		71.9992	2.06156		113.026	2.94606
		90.2571	2.23393		66.5563	2.18883		108.297	2.46665
		126.268	2.4434		86.5889	2.75057		111.084	2.52091
		86.4303	2.82813		99.1674	11.4355		104.898	2.68215
		78.8176	2.2653		60.603	2.13173		92.216	2.41012
		81.623	2.41355		68.7162	2.33197		119.091	2.66212
		60.803	3.13721		70.8269	2.22256		102.994	2.72384
		85.8019	2.59586		76.2881	1.99518		113.662	2.95143
		67.253	2.7181		86.3202	2.4414		87.4103	2.75379
		78.6356	2.47365		75.186	2.71543		114.172	2.99125
		76.6533	2.51838		70.3313	1.96577		84.2134	2.7169
		67.6109	2.41807		65.1015	2.15909		105.371	2.69377
		80.8915	3.24508		65.0571	2.16176		100.043	2.50227
		63.4387	2.57419		66.3751	2.15107		100.001	2.52863
		73.0023	2.23948		71.167	2.36947		120.449	2.69028
		117.612	2.30003		62.7089	2.24346		92.3381	2.36686
		111.773	2.72993		106.045	11.1591		119.798	2.77242
		128.864	2.41943		116.62	2.31784		98.4932	2.36789
		100.053	2.25324		63.5611	1.98291		86.7704	2.58066
		76.0313	2.40639		57.7803	2.7078		79.3161	2.50518
		97.5613	2.21875		78.0633	2.31028		100.984	2.62553
		55.9344	2.70914		66.0737	2.0496		108.521	2.37378
		66.562	2.44806		87.3331	2.15382		78.2077	2.45332
		125.105	2.30374		61.2985	2.76822		108.656	2.68852
		118.677	2.61705		85.0877	14.7687		120.773	2.50269
		169.021	2.35184		69.6464	2.59732		113.278	2.63465
		49.2568	3.19751		92.9449	10.043		98.1619	2.70665
		48.8097	2.25896		82.9512	2.2902		102.083	2.37306
		41.1339	2.50515		80.0863	2.33902		108.228	2.46679
		76.0658	2.2916		66.7229	2.53842		89.8075	2.50038
		64.697	2.43116		67.9383	2.77052		76.0819	2.7669
		119.986	2.50015		76.4566	15.7825		98.9973	2.35402
		84.0944	2.72249		60.3128	2.00236		84.7387	2.51664
		130.608	2.40754		62.1966	2.52389		92.1192	2.67835
		132.704	2.41051		81.1213	9.78096		82.6426	2.48457
		114.692	3.02055		78.644	2.31511		102.786	2.55672
		134.44	2.62435		69.841	2.58816		113.985	2.70106
		139.978	2.95542		70.9299	2.52051		91.4317	2.71208
		137.393	2.59782		58.8008	2.18519		107.589	2.38028
		89.5936	2.55208		83.7304	2.2844		97.9726	2.46281
		118.222	2.38868		79.4759	2.04444		88.0102	2.66077
		72.3024	2.5453		72.1279	2.00792		79.1461	2.60719
		79.8206	2.92944		100.051	10.927		112.268	2.38634
		71.6723	2.3014		64.2364	2.36795		104.914	2.5814
		134.552	2.89976		60.0005	2.23687		109.536	2.90275
		134.616	2.74893		79.9068	17.6755		86.3772	2.38468
		63.1254	2.55603		70.4365	2.5013		99.7179	2.64107
		79.2773	2.58685		73.6149	2.27632		116.472	2.64762
		67.8949	2.64466		58.9314	2.16191		81.2537	2.36646
		73.7479	2.47504		72.0484	2.86899		86.831	2.57094
		51.1858	2.22794		57.4745	2.04351		93.0065	2.58477
		39.0532	1.98603		70.5371	2.39515		95.1241	2.64039
		49.1941	1.97768		78.6876	2.78073		98.3699	2.35348
		43.9534	1.96667		101.517	11.3044		89.2412	2.35637
		36.0245	2.00993		97.8583	10.5238		71.4309	2.49234
		28.8076	1.99235		73.0807	2.19413		62.007	2.56855
		52	2.0129		59.1307	1.94493		88.3508	2.74112
		143.065	2.33302		60.6076	2.1657		117.553	2.45643
		120.237	2.3922		55.3062	2.14076		62.0717	2.46905
		63.3477	1.97756		87.4584	11.2081		84.6622	2.33104
		118.929	2.56775		88.4452	2.25551		59.4451	2.49064
		95.7324	2.08396		71.3911	2.24283		94.3948	2.46647
		120.668	2.23157		73.2476	2.5412		62.1115	2.50761
		118.315	2.24265		62.4062	2.6707		87.6003	2.50623
		125.419	2.23933		59.6139	1.98123		101.918	2.63939
		94.455	2.02609		77.0487	2.39487		112.525	2.87804
		96.2153	2.06831		62.8112	3.02996		56.8989	2.5424
		80.0225	2.33065		81.9581	2.42484		72.2028	2.68182
		91.8794	2.00665		63.4962	2.08494		54.5603	2.36846
		94.9937	2.0273		70.9676	2.58476		57.5805	2.55181
		128.221	2.07479		94.8583	12.1422		50.0809	2.37692
		93.0748	2.57125		93.6347	13.8145		49.8661	3.25124
		64.8243	2.34548		96.5065	6.39411		50.3555	2.66569
		82.0438	2.22589		64.2807	2.39553		51.3961	2.81466
		80.9893	2.37286		79.5126	2.27863		46.1906	2.89721
		83.265	7.53071		77.3121	17.672		40.0812	2.97926
		86.5188	2.11002		56.582	2.08633		48.567	2.71948
		86.8725	1.98314		55.0952	2.1802		47.8592	2.50539
		96.8675	2.02248		53.3507	2.35736		44.3482	2.38717
		85.1584	2.12305		60.5379	2.18812		39.6287	2.3749
		70.8723	1.97555		98.7254	15.9768		28.1206	2.42627
		99.3414	2.41645		71.4256	2.80847		50.2891	2.62774
		84.1935	2.04202		108.558	14.2546		42.2371	2.35368
		67.67	2.0271		58.7365	2.08458		43.5778	2.34758
		76.576	1.91434		69.3815	2.04891		36.7696	2.80645
		90.8959	2.2986		50.4978	2.42929		47.2989	2.45918
		85.9678	2.23661		112.965	1.99266		52	2.37654
		74.8529	2.13902		52.9648	2.07698		52	2.49842
		105.827	9.60964		58.5874	2.19486		47.5594	2.32492
		111.148	2.20007		53.2791	3.35241		109.814	2.88764
		101.035	2.42293		98.1904	11.0206		113.312	2.95638
		108.724	2.27407		101.64	13.219		110.252	3.06915
		131.001	2.18189		93.9931	12.3856		102.517	2.78912
		73.9304	1.98068		101.335	10.6041		104.281	2.58977
		104.562	9.65939		103.524	12.6958		98.892	2.74738
		99.5552	2.42167		107.569	11.5942		108.382	2.42586
		109.942	2.56978		60.4258	2.14412		110.177	3.33815
		108.518	2.95422		51.479	4.49196		64.7671	2.42208
		90.756	1.98227		106.325	10.9637		90.7921	2.91045
		116.099	2.1707		111.678	9.96001		112.403	3.42687
		87.718	2.06566		48.8456	4.09229		99.4485	3.00361
		65.3324	2.01494		106.891	12.9932		112.259	2.95539
		74.4216	2.23338		107.657	11.7733		105.227	2.52738
		100.161	2.06647		51.7615	2.29736		116.099	2.68327
		70.0442	2.11996		105.007	2.66849		121.332	2.70262
		116.606	2.18236		55.1479	2.32606		106.939	2.736
		107.557	1.99271		48.6371	2.3804		91.4489	2.67875
		89.3832	2.11369		102.73	3.13061		79.1252	2.81303
		61.4991	2.13971		79.4503	14.8071		94.1543	2.54422
		75.5948	1.98236		50.9359	2.02349		112.775	3.17171
		60.832	2.24051		52.9361	2.34739		100.446	2.5072
		63.3118	2.29882		56.8967	2.1168		75.2989	2.85757
		101.351	11.7272		50.7079	2.65436		80.007	2.81667
		65.1598	2.24299		37.6395	1.98494		85.1178	2.74553
		111.409	2.04486		77.4482	1.96357		89.5636	2.99066
		120.22	2.12223		74.3515	2.17356		108.252	3.0069
		74.6117	1.96651		61.0062	2.07791		91.1748	2.94216
		88.28	2.22768		66.0172	7.10433		105.264	3.13419
		75.9614	2.31734		70.2401	2.06746		113.393	2.95668
		52.9216	1.97692		64.3608	2.01302		70.2892	2.71742
		113.941	2.3931		68.3894	2.0023		113.259	3.13807
		50.267	1.99417		51.0948	2.10033		66.8285	2.68907
		64.882	1.95362		50.3536	2.09161		93.4435	2.75674
		98.2739	2.31411		51.5594	1.98938		117.795	2.46451
		104.345	9.53039		51.007	1.96875		86.8844	2.87143
		47.9464	2.21004		49.7856	2.25608		82.8179	2.35892
		50.0936	2.54296		48.547	2.03217		92.966	2.68929
		41.2333	2.2298		46.7354	2.13091		117.237	2.49051
		35.9495	2.21791		51.8064	1.92516		83.6	3.0798
		133.744	2.30769		48.5574	2.27007		86.6655	2.81515
		65.0077	2.43509		50.2433	2.15561		89.1499	2.65083
		58.4078	2.60562		49.0204	2.46209		96.2926	2.34219
		84.1878	2.35905		49.7046	2.15191		116.82	2.39765
		79.6073	2.16359		44.2499	2.33114		96.9087	3.01277
		79.4846	2.24212		46.4915	2.357		117.806	2.59251
		64.2135	2.37736		51.6741	2.34274		96.7576	2.66706
		78.9118	2.19986		45.4455	1.98237		80.5269	2.45729
		80.7144	2.37104		39.7054	1.78689		84.6532	2.60848
		63.5637	2.22727		45.7634	2.05498		106.313	2.92101
		73.0439	2.0609		48.2838	2.06985		78.0532	2.52459
		62.0268	2.0941		46.0858	2.074		103.152	3.65432
		66.2486	2.20605		48.4267	2.00463		96.378	2.84647
		77.3486	2.39286		44.188	1.98568		91.7249	2.35023
		129.524	3.22689		46.4252	2.0996		84.3781	2.63104
		128.044	3.10202		44.1616	2.01211		81.4773	2.36955
		69.194	2.22924		45.8145	2.33161		114.609	2.64954
		59.2386	2.24081		50.4531	2.52211		88.3992	2.94438
		76.3768	2.75222		44.8121	2.0438		93.4887	2.73057
		124.349	2.45006		50.5656	2.43813		103.195	2.90438
		81.5156	2.16875		45.415	1.94328		92.6504	2.61488
		101.173	2.3437		49.642	2.08275		96.2546	2.79693
		79.0385	2.05655		45.8484	2.95547		71.683	2.7703
		63.5382	2.59562		46.7881	2.05709		63.739	2.78343
		90.0995	2.1655		51.3207	2.20098		94.8227	2.59638
		86.8181	2.38358		37.0733	2.2205		97.1153	2.94999
		88.8575	2.48911		49.5484	2.03158		114.301	2.77209
		61.0764	2.25058		39.0642	1.92978		70.6753	2.70385
		95.7887	2.29654		50.486	2.16892		106.67	3.22968
		105.857	8.77919		52	2.14411		90.8101	2.42865
		57.7374	2.31671		48.7967	2.37766		81.3798	2.4534
		63.7964	2.36093		41.8721	2.10539		67.6676	2.65991
		79.8881	2.17848		41.7549	2.67625		69.6526	2.38037
		86.2544	2.21759		47.6499	2.4981		98.3417	3.84821
		66.5967	2.15262		40.6845	2.15495		61.9174	2.40038
		98.9186	2.44398		43.7402	2.23098		79.7401	2.98287
		64.5019	2.02183		50.6375	2.10895		104.855	2.69469
		73.9169	2.3985		34.209	1.79478		68.0093	2.81823
		90.4765	2.36663		40.5305	1.95596		99.7906	3.30181
		102.468	2.47398		42.3695	2.44351		109.99	2.86451
		119.779	2.22625		52	1.95939		81.8637	2.47099
		103.971	2.2181		38.002	2.56686		94.0968	2.8668
		82.5913	2.06486		46.5063	2.123		97.3561	2.95346
		102.946	2.47091		52	2.0627		80.7038	2.49255
		67.9152	2.34328		40.4296	2.26579		61.5844	2.76355
		75.295	2.50985		36.6151	3.38622		68.8342	2.63687
		72.9466	2.43609		45.43	2.32218		75.2778	2.77543
		102.544	2.08626		68.6061	1.92798		100.688	2.68055
		104.342	2.69229		64.0904	1.9375		89.9581	2.82561
		125.923	2.50393		72.3506	2.09334		79.8611	3.13632
		92.4331	2.27115		80.7584	18.0197		91.4639	2.48545
		76.3492	2.6091		75.1032	8.11023		62.3916	2.44071
		80.5445	2.06175		81.162	2.16088		60.9961	2.48505
		133.335	2.58572		62.6	2.08643		108.885	2.61413
		73.5434	2.76791		61.3733	2.31624		62.8107	3.22792
		68.8553	2.21318		62.9275	1.93531		89.3802	2.65549
		87.7769	2.19629		87.4778	15.4641		64.8158	2.59645
		73.273	2.42042		71.3382	2.18803		86.4525	3.35978
		102.623	2.52796		79.0172	2.26918		79.1414	2.35581
		84.8745	2.44322		70.1214	2.42361		102.338	2.45969
		59.7751	2.11867		62.2953	1.94746		85.7113	2.71011
		106.166	8.25344		61.3745	2.13158		94.6807	2.64169
		89.576	2.52927		60.461	1.96971		59.0063	2.38275
		71.2976	2.62352		90.6762	2.13857		80.6407	2.71145
		94.825	2.61784		92.2176	2.49415		87.8759	2.6093
		122.029	2.49192		76.5213	2.51544		86.3611	3.16085
		95.932	2.13369		73.6569	1.99045		96.2364	2.62687
		59.8886	3.00959		73.9576	1.90733		100.738	2.69528
		82.1628	2.34343		61.3272	2.25628		110.633	2.71429
		111.056	3.07876		81.5571	2.29903		68.9817	2.97625
		54.276	2.27339		60.4747	2.07033		88.5679	2.37051
		90.3201	2.38115		76.2335	2.08222		109.277	2.5511
		76.5988	2.21623		62.2418	2.28691		62.2982	2.39608
		108.461	2.40279		62.577	2.35604		92.6189	3.11657
		90.2905	2.45127		128.831	4.53303		57.5334	2.4548
		109.752	9.43141		71.2115	1.98625		39.4416	2.81944
		92.7933	2.38636		73.4031	2.48642		41.721	2.3202
		115.18	2.44493		72.6933	2.28624		35.0007	3.0385
		58.5687	2.34023		80.6485	2.36854		44.6494	2.85437
		106.92	2.29192		71.2365	2.00255		113.27	2.11849
		61.4468	2.35488		74.833	2.0993		69.1392	2.14247
		68.2336	2.22639		102.611	13.5072		77.1399	2.09915
		68.472	2.66928		100.083	10.1306		75.9239	2.23009
		72.6059	2.51792		61.322	2.32184		82.9799	2.23004
		89.6556	2.40875		86.1621	2.17899		65.8074	2.15184
		98.266	2.3028		82.3972	2.33969		51.4565	2.56155
		87.9574	2.46222		79.305	2.50614		50.2733	2.36568
		79.9552	2.59677		89.1782	2.23595		37.963	2.36741
		50.8024	2.93023		102.15	14.3918		36.3696	2.35714
		43.875	2.45909		105.589	11.3074		34.7959	2.35714
		45.524	2.59583		91.726	13.2615		34.3332	2.05515
		88.8707	2.83487		120.151	2.14601		52	2.60204
		86.0626	2.24738		112.326	9.56092		127.383	3.20616
		86.3426	2.53038		101.601	12.1783		91.6291	3.2247
		92.306	2.24017		60.6336	2.17404		72.8394	3.36538
		80.8185	3.04183		49.3882	1.96975		118.459	2.69193
		106.54	9.48712		103.978	13.4293		64.8877	3.17617
		98.6797	2.33941		48.003	1.96375		65.2597	2.74813
		88.9945	2.36822		88.1244	2.33112		62.4661	2.86454
		117.016	2.51036		90.144	2.58827		112.104	3.36851
		94.7053	2.47522		50.038	2.02062		100.195	3.65286
		89.2088	2.35432		45.531	2.25628		64.5033	2.94283
		82.0272	2.44063		45.8283	1.93545		61.6346	2.51721
		104.822	9.74667		38.0501	2		64.5251	3.11682
		108.935	2.45755		47.2214	1.89176		60.9493	2.95375
		73.1299	2.27532		45.6249	1.99896		75.4494	2.80233
		107.385	2.2571		49.7466	2.21875		63.6966	2.55699
		78.4839	2.30586		48.6775	2.03909		59.7693	2.70396
		65.8198	2.79306		40.1595	1.87032		68.4561	2.97222
		119.692	2.4331		35.32	2.13699		48.4561	2.4333
		117.9	2.22037		51.4565	2.1039		49.8926	2.41502
		58.56	2.34216		35.7303	1.945		50.409	2.65738
		102.875	11.6863		40.9093	2.16753		49.8137	2.93378
		125.692	2.38264		45.0399	1.97639		38.7162	2.39952
		63.3901	2.4642		35.0993	1.98944		50.3175	2.28401
		82.1211	2.44591		36.7421	2.31051		50.0582	2.71183
		103.001	2.77071		47.8144	2.15508		48.4842	2.81856
		106.388	10.4649		36.766	5.38141		47.6671	2.71976
		86.6056	3.06274		40.0101	1.98634		50.0983	2.3608
		85.3248	2.73256		43.9302	2.25		45.5886	2.4179
		46.421	2.06939		35.7975	4.04801		46.0296	2.63673
		45.3069	2.16314		47.6107	2.00095		46.3794	2.44963
		48.7722	2.25446		45.2244	2.07988		32.4196	2.61143
		45.1923	2.17089		34.2783	2.16848		92.0878	2.44462
		48.7012	2.41455		47.3449	2.60878		109.795	2.9276
		46.6161	2.32776		39.2209	4.57083		99.1247	2.35589
		46.4079	2.38454		41.1069	2.17375		83.1743	2.73697
		38.5141	2.46098		31.8251	2.06092		118.405	2.4748
		37.0217	2.06447		40.2613	1.95053		102.858	2.61878
		48.8544	2.19335		36.3786	2.11039		70.3236	2.43416
		39.6246	2.08607		46.9021	2.21471		108.017	2.39715
		41.6339	2.07836		72.9815	2.44034		110.874	2.47736
		49.8205	2.32791		78.3164	2.53541		98.5712	2.72187
		40.6569	2.20942		66.1891	2.3002		109.59	2.42264
		141.607	2.69059		63.8372	2.2907		107.608	2.71402
		128.011	2.53317		60.2495	2.24822		91.631	2.6844
		132.804	2.58532		57.4665	2.34961		109.972	2.63314
		67.6286	2.15312		57.7997	2.11951		104.19	2.70661
		92.1292	2.2231		54.0797	2.23235		98.4992	2.9257
		115.049	2.34001		72.3166	2.05778		96.7803	2.66923
		88.1064	2.38765		82.7243	2.01549		118.936	2.78962
		115.566	2.21175		50.1997	2.08904		88.9149	2.93434
		96.2384	2.30204		51.6379	2.07588		114.172	2.91196
		89.2581	2.89525		47.8643	2.48308		102.421	2.35685
		116.298	2.59882		51.1858	2.16311		102.788	2.55969
		83.25	2.43421		52	2.123		72.497	2.57283
		65.2304	2.38742		46.596	2.17		82.178	2.50595
		96.5838	2.20065		46.3383	2.23069		114.775	2.65177
		74.2547	2.25664		51.3207	2.04612		67.0286	2.79052
		122.76	2.36492		36.6377	2.10032		114.744	2.80345
		74.2192	2.35149		43.0234	2.37731		112.365	2.63633
		129.046	2.39051		46.5243	2.47917		112.658	2.67988
		85.7168	2.64478		52	2.15773		108.998	2.51404
		101.941	2.26596		51.5148	2.18567		78.6389	2.69184
		116.902	2.42848		51.612	2.07564		96.2872	2.71528
		87.5841	2.5		44.1684	1.90513		84.288	2.79187
		68.3942	2.19039		48.7106	2.48084		79.9271	2.34803
		85.9918	2.1061		40.4272	2.32199		78.3932	2.70627
		84.5118	2.43201		49.0315	2.2135		88.0257	2.42683
		73.9151	2.93318		45.0618	2.51688		91.1901	2.57874
		98.4345	2.60622		39.3757	2.14804		114.674	2.70549
		57.6666	2.2026		51.8062	1.99595		95.9837	2.80499
		63.8457	2.23981		49.7722	2.55642		61.265	2.47346
		113.304	2.43628		46.8311	2.12451		77.2019	2.43155
		80.3271	2.37989		48.347	2.64154		90.069	2.43237
		63.63	2.46649		37.2305	2.01258		91.392	2.44318
		74.9582	2.25502		45.4141	2.43592		59.6975	2.39865
		144.175	2.23799		42.3735	2.03865		59.449	2.71429
		79.1897	2.41919		47.1707	2.03891		63.2218	2.79741
		95.1659	2.49834		45.8655	2.29713		83.094	2.81938
		142.236	2.74138		49.4345	2.08979		90.5019	2.34131
		63.5959	2.51866		44.0493	2.17937		104.074	2.65296
		72.455	2.41558		37.714	2.06509		114.987	2.52026
		78.8884	2.40069		43.6932	2.27489		68.4845	2.39522
		69.7058	2.275		51.5472	2.11812		61.9635	2.68941
		91.6705	2.55638		34.8019	2.00181		65.9371	2.47103
		102.073	2.63326		45.7263	2.08368		93.7503	2.54066
		62.2602	2.33278		51.7533	2		66.105	2.66956
		102.224	2.24938		64.162	2.16737		62.1975	2.64335
		121.956	2.45257		61.0412	2.01034		59.4705	2.76469
		103.352	9.76353		59.2899	2.08477		58.7456	2.6441
		65.5959	2.17032		64.2452	2.67531		97.2948	2.54107
		72.4503	2.31867		71.7841	2.26265		114.248	2.3657
		99.3162	2.34691		57.8044	2.25773		60.1979	2.45934
		92.8859	2.37525		70.39	2.15885		49.7748	2.72421
		105.215	9.43988		71.7206	2.60151		48.2457	2.64312
		67.3981	2.28605		66.1966	2.17451		48.3747	2.8213
		67.0728	2.29055		71.0342	2.17521		51.3824	2.64893
		130.398	2.28977		81.7477	15.4139		48.1377	3.34698
		92.854	2.52916		57.0562	2.00327		49.5218	2.64286
		64.0318	2.18776		78.6878	2.34145		51.6458	2.82028
		127.834	2.26196		64.6058	2.28209		47.1163	2.66982
		79.8047	2.6098		67.1642	2.30439		52	2.79478
		82.219	2.25476		62.4765	2.33242		44.9967	2.71581
		82.6251	2.22836		79.0901	17.9277		35.3517	2.36448
		56.7495	2.28235		96.373	13.0952		48.4001	2.45168
		88.2417	2.60785		79.8176	2.34426		51.6983	3.27203
		77.0791	2.26619		56.095	2.12877		118.417	2.49277
		57.5701	2.29308		95.314	2.21085		116.112	3.3265
		85.2142	2.58274		108.636	11.5609		114.467	2.36347
		64.3364	2.45549		101.943	9.77421		101.045	2.3514
		133.884	2.44619		68.9426	2.52893		98.8022	2.61102
		88.0295	2.24861		71.688	2.34401		90.9751	2.76917
		98.8451	2.56344		85.7798	2.02512		103.669	3.15656
		77.2659	2.23808		68.7646	2.19561		92.7545	2.5099
		75.553	2.5676		66.3741	2.22276		100.684	2.99509
		81.7969	2.66804		71.534	2.06739		113.679	2.37759
		89.5359	2.41009		99.9982	11.1957		105.333	3.00205
		64.3749	2.17256		57.6036	2.2539		93.605	2.61209
		104.612	9.68814		72.2041	2.0409		93.1199	3.04764
		53.7579	2.4806		111.368	9.8009		98.3113	2.62183
		91.5434	2.5327		103.515	9.94707		87.7375	2.72543
		72.7326	2.89943		112.019	8.73609		111.316	2.63694
		104.448	2.46364		56.8596	2.4194		122.821	2.58649
		83.6454	2.23859		104.195	10.8468		102.573	2.72597
		55.6926	2.42906		96.4681	11.8605		113.14	2.71069
		100.317	2.44309		68.2179	2.04344		96.6826	2.56635
		111.179	2.22347		70.7937	2.3352		115.996	2.65313
		65.2368	2.39667		63.8024	2.08422		89.0569	3.37822
		103.652	10.1326		69.9932	2.29682		102.134	2.49339
		109.643	11.5809		61.0552	2.08773		72.9005	2.54781
		93.6378	2.20322		68.0779	2.10708		100.697	2.55644
		95.6407	2.22298		101.605	10.3559		116.471	2.85067
		58.9659	2.21605		104.381	10.0835		82.6277	2.70262
		59.6982	2.21126		61.8361	2.68258		75.265	2.53409
		65.5119	2.29208		59.7099	2.1012		107.634	4.12424
		116.533	3.09045		66.1603	15.361		92.1719	2.55556
		85.3064	2.32506		80.6609	1.97076		99.9542	2.90316
		77.2692	2.28777		100.824	11.3203		111.636	2.69629
		89.7729	2.36983		56.473	2.67003		98.0082	2.81674
		117.596	2.32176		95.8156	2.23714		77.3151	2.81677
		121.371	2.329		72.2643	2.25575		121.936	2.78217
		109.605	2.48479		61.3564	2.43391		97.4316	2.60367
		125.128	2.36827		49.4557	2.08274		64.3856	2.88244
		86.4121	2.40329		101.013	13.3608		91.9824	2.5101
		100.882	2.37428		65.3507	2.68888		102.467	2.88512
		106.78	8.98752		101.723	2.41909		117.294	3.54687
		74.4653	2.77022		69.6794	2.19301		74.8434	2.77644
		66.5151	2.28411		92.9219	2.62037		105.539	2.7808
		102.772	10.39		50.2277	2.26877		115.663	3.04654
		51.8911	2.78457		73.3657	2.51717		98.6824	2.66822
		106.424	2.81359		54.3823	2.0328		83.888	2.4497
		99.792	2.82353		104.468	14.1615		95.9175	2.57223
		102.467	9.54068		50.614	2.59312		74.4616	2.65578
		97.9944	2.41225		48.7272	2.32885		110.495	3.01915
		93.1166	2.54125		49.9109	2.26644		105.858	2.84835
		60.4523	2.79691		47.6128	2.31629		114.909	3.03788
		89.2683	2.44399		50.36	2.42942		76.4345	2.51948
		78.2872	2.38043		49.5392	2.02885		94.0207	2.88239
		108.492	2.60471		47.2188	2.31836		105.784	2.64324
		59.9094	2.41148		49.8865	2.19244		92.5413	2.53751
		101.769	2.40241		50.4483	2.37416		84.4275	2.56429
		93.7301	2.28472		48.2776	2.32143		95.3523	2.94104
		115.455	2.61505		46.3476	2.66734		81.891	2.89674
		100.179	2.33618		49.2687	2.0089		98.3891	2.70285
		69.9875	2.23684		47.9971	2.35674		103.555	3.21286
		105.858	2.38497		36.7022	2.32843		103.894	3.29119
		98.2034	2.40639		46.9874	2.11914		94.894	3.43776
		79.2767	2.73834		49.4146	2.16429		114.12	3.15116
		119.449	2.38524		44.2834	2.0655		78.486	2.95321
		101.818	9.81406		49.4957	2.20671		95.3959	2.45418
		121.025	2.3255		38.5887	2.20231		97.3108	3.30736
		57.1472	2.67905		49.8496	1.99132		91.2549	2.50139
		45.3609	2.68987		46.4508	2.38194		93.5007	2.92871
		37.5385	2.27879		49.6407	2.19102		114.644	2.85686
		63.5097	2.57639		48.5449	2.33608		102.509	2.80664
		124.325	2.58231		42.735	2.23239		84.6017	2.94222
		83.0951	2.87891		46.0326	2.40266		92.0855	2.78709
		137.512	2.7492		36.86	2.47956		64.9244	2.89431
		125.497	2.46546		49.4002	1.92944		72.1752	2.81137
		126.628	2.56647		49.0898	2.32746		80.7414	2.62214
		69.5095	2.4541		50.1721	2.04452		82.4849	2.8823
		78.1802	3.03055		45.8593	2.51349		64.87	2.60154
		76.1408	2.45284		49.1979	2.3		110.877	2.78516
		85.4199	2.62278		45.4301	2.44328		82.0277	2.46328
		57.9055	2.85769		38.9086	2.4567		65.6171	2.72997
		92.6662	2.82538		46.0551	2.18173		92.0243	3.11103
		86.9841	2.76536		45.0843	2.44703		71.8668	2.71667
		101.843	2.43165		44.5327	2.03556		94.3345	2.89822
		94.6436	2.88809		49.4345	2.5061		69.9822	2.6829
		64.9965	3.04098		40.3691	2.10921		112.581	2.84053
		71.8256	2.66125		48.0227	2.23214		64.7866	2.96918
		69.3601	2.43412		47.2576	2.74806		104.864	2.59393
		122.698	2.86294		48.7099	2.47645		75.6593	2.62715
		62.3143	3.25389		47.7225	2.29924		96.4851	3.04698
		122.421	2.56114		46.962	2.2393		69.1218	2.7999
		85.696	2.64119		45.1978	2.10759		112.537	3.28353
		66.3973	2.5034		51.612	2.47006		91.3819	2.35825
		139.789	3.02363		50.3577	2.19539		69.556	2.61044
		128.375	2.5832		39.74	7.11216		75.9296	2.90324
		72.9003	2.33415		41.868	2.33712		72.1358	3.1844
		128.501	2.66402		47.5015	2.58789		82.8611	3.51507
		63.3482	2.78739		43.6315	2.58597		75.5155	3.12513
		81.3723	2.44123		47.7501	2.49716		75.6536	3.06388
		106.941	10.2085		43.3586	2.06393		64.8561	2.75219
		104.12	2.48889		42.4363	2.58053		99.2793	2.39264
		98.4249	2.63953		66.1627	2.44636		94.2132	2.50827
		72.1695	2.50866		69.9826	2.16871		84.8768	2.73767
		120.601	2.57928		65.9091	2.23556		99.6667	2.81029
		103.167	2.4724		60.5336	2.73885		94.1289	2.91718
		98.9316	2.4452		61.2442	2.44165		87.7029	3.16006
		143.739	2.60002		82.8459	2.00314		61.4685	2.53406
		135.161	2.09878		60.721	2.2338		81.0401	2.44044
		81.3166	2.20974		76.1336	17.4354		74.2507	2.77196
		113.238	2.58656		71.2611	2.92262		89.6507	2.67899
		137.268	2.53688		64.7542	2.6118		104.808	3.28751
		144.91	2.40626		88.3783	2.26184		70.4069	3.051
		111.149	2.33706		61.1418	2.3588		64.7112	2.66568
[truncated: 5,712 more rows]

## Sheet: Figure 3C
Figure 3C		Size distribution and fluorescent intensity of input droplets, droplets coming out of the hit outlet, and droplets coming out of the waste outlets
NOVAsort	Input size	Input fluorescent intensity		Outlet 1 size	Outlet 1 fluorescent intensity		Outlet 2 size	Outlet 2 fluorescent intensity		Outlet 3 size	Outlet 3 fluorescent intensity
	95.7708	1.01373		129.018	2.35377		94.1596	8.8779		21.1214	2.52559
	114.965	1.18178		142.294	2.15753		85.8173	4.56638		17.9683	1.76353
	121.513	1.16107		143.442	2.29101		82.227	9.64848		30.6513	2.37429
	111.95	1.23247		145.204	2.68591		92.2712	12.9124		12.7752	2.12247
	128.051	0.99927		146.085	3.19168		90.893	8.9765		15.0701	1.92363
	124.003	0.9998		149.972	2.43476		92.2591	11.8486		12.6325	2.69572
	114.724	1.03467		151.422	3.01239		90.4564	8.93742		32.8326	1.68085
	96.2527	10.6307		104.127	2.83551		90.3598	5.52689		36.2082	1.86865
	41.1194	0.54751		123.902	2.78806		95.8962	8.6803		36.4579	1.50615
	95.171	1.91124		145.968	2.3267		86.6947	9.52557		49.6316	1.8047
	101.156	1.44987		134.873	2.4506		90.5021	7.68646		49.3623	1.65598
	43.4257	0.50715		141.914	2.30373		93.1574	8.78996		55.0313	2.04842
	108.13	0.99669		178.174	2.64204		90.141	8.51238		41.303	2.49453
	108.035	0.99636		164.876	2.17513		89.0588	8.24474		53.8236	2.31791
	118.534	0.98059		148.108	2.58845		91.1805	8.46249		44.8897	1.65243
	114.342	1.76977		147.483	2.70074		94.1776	8.10514		46.0886	2.57388
	134.361	0.97732		100.762	2.83965		93.9639	11.3678		54.6306	1.90002
	130.005	0.98265		143.11	2.68182		95.3014	9.98683		46.4449	1.63902
	136.62	0.99937		148.807	2.63132		94.5715	12.4665		77.4967	2.1117
	129.832	0.77789		132.764	2.30699		86.2986	16.6679		84.7251	2.59327
	139.627	0.88995		141.957	2.43814		87.4025	12.5106		79.1782	2.14634
	125.746	1.00017		131.691	2.35548		84.7067	13.8628		40.6609	2.27074
	44.3382	0.99781		136.68	2.18758		84.0805	10.654		64.1692	2.04209
	43.869	0.0551		142.897	2.48036		94.3553	10.9163		86.3095	2.15622
	44.9934	0.96122		148.902	2.86031		80.251	9.22278		59.1904	1.99295
	46.6018	0.34224		137.251	2.4914		90.1256	8.25002		77.4658	1.65491
	45.9468	2.19547		146.767	2.22063		92.2569	8.20406		79.4377	1.03164
	49.8842	1.97993		114.198	2.29053		92.73	10.2365		53.2634	2.45784
	42.7617	2.00294		143.088	2.90508		92.2862	8.09986		58.1403	2.21942
	53.8353	2.22024		138.158	2.36966		92.0897	9.01461		46.1839	1.29239
	40.7251	1.88449		149.465	2.36439		89.2596	8.49128		71.7659	1.85057
	45.4568	2.87099		130.177	2.45584		90.5886	8.42892		76.6559	2.1145
	45.2845	1.25702		148.127	10.4141		93.3125	8.13		73.8306	1.54497
	57.5868	1.81247		141.334	2.39781		82.9799	10.6992		73.5	1.97406
	42.0935	1.02307		145.309	2.42289		95.15	7.73603		72.2937	1.95733
	57.882	1.91639		143.26	2.55571		88.5585	10.5808		69.4937	1.89227
	49.083	1.95831		133.402	2.81159		89.1213	9.22568		69.3537	2.38917
	87.2343	2.0834		124.724	2.45221		88.2246	10.4296		76.4336	1.6199
	55.5051	1.92493		169.493	2.5894		89.3631	8.24785		82.2571	1.25287
	52.5901	1.8935		166.027	2.07708		90.0826	8.66587		68.4398	2.09012
	67.7396	1.58619		157.072	2.45335		89.1133	10.5759		90.8209	2.81053
	47.9846	1.92017		191.732	4.02289		99.8075	9.91509		40.3269	1.45069
	92.3178	2.04565		138.299	2.48197		91.4488	9.99187		64.3063	2.00314
	66.859	1.73396		141.377	2.48738		88.8691	8.62008		71.9302	1.81623
	64.5654	1.74489		143.56	2.45546		90.5897	8.82302		76.9974	2.61695
	69.7731	1.75777		151.609	2.45741		86.6603	10.9764		65.8383	1.50364
	58.9696	1.98609		143.029	2.78763		97.2638	7.5336		69.0102	1.98699
	80.8637	2.0116		151.591	2.49076		95.5329	8.02463		65.834	1.98648
	77.2545	1.80112		135.854	3.04583		93.7337	8.69713		69.0931	1.23693
	80.0182	1.67344		143.34	3.1783		88.85	8.45629		62.6035	2.10045
	60.8476	2.02799		203.97	2.51654		97.8422	8.60022		69.1809	2.42387
	70.9964	1.97811		191.618	2.59029		94.4198	9.07658		77.6372	1.94357
	68.7821	1.33223		215.522	2.51415		93.7499	9.58027		67.9879	1.73658
	51.6085	1.3656		148.436	2.49371		80.0268	16.525		72.1526	2.48753
	82.3923	1.06747		147.76	2.49303		91.6158	8.04095		67.1508	2.07084
	65.598	1.89078		114.22	2.78268		95.4467	7.66551		70.7033	2.53541
	42.2057	1.39559		103.843	2.37778		81.0073	11.0866		26.2216	1.26351
	67.4224	1.80452		106.983	2.99318		96.1881	8.25886		12.9724	1.8346
	66.7588	1.77358		132.831	2.26587		94.3534	7.10728		16.3956	2.13649
	46.8069	1.07264		115.749	2.26154		89.0524	8.07121		15.8417	2.80789
	78.3546	1.73502		107.831	2.14573		85.9929	10.5605		29.7466	1.96826
	49.7873	0.9777		128.239	2.44924		84.1458	6.01973		28.7383	1.48658
	93.6385	5.99166		148.671	2.44868		87.6378	14.4543		32.9176	2.21324
	41.155	1.87782		137.28	2.28299		89.9398	8.31595		35.6474	2.0707
	93.5975	1.79417		148.785	2.31512		90.5643	13.9535		14.4646	1.56726
	45.022	1.12955		147.17	2.28732		94.3543	13.333		29.4563	2.33492
	70.4467	1.7493		152.846	2.52708		88.356	10.3439		51.3664	1.59237
	73.3867	2.0011		103.996	3.26935		88.6201	12.8741		52.1497	1.5515
	70.8878	1.83328		124.848	3.24636		92.6292	12.7765		41.4098	2.42317
	82.0863	1.83203		135.998	2.42548		93.0434	8.56755		52.0792	2.36991
	69.0343	1.87054		145.308	2.38063		91.2194	6.84775		48.8299	1.84805
	85.9457	1.65224		129.804	2.32451		93.9399	9.94035		54.6542	2.22057
	94.252	9.67672		197.095	2.26962		91.6868	7.02761		53.383	2.71296
	81.7392	8.98894		126.699	2.64887		93.5862	8.27118		53.3572	2.02452
	42.6051	1.83986		138.12	2.59968		95.5331	10.7751		55.5487	1.38
	52.0259	1.03387		169.486	2.85361		93.1146	8.02372		78.4997	1.83721
	72.3794	1.72982		135.813	2.59167		89.5658	11.1688		52.5556	2.09734
	95.4578	8.8876		143.878	2.81079		96.3942	7.94366		50.5165	2.44473
	57.3278	1.22008		131.462	9.68884		91.1776	9.82848		78.0927	2.31461
	86.526	1.96753		147.394	2.42066		81.854	10.0607		72.538	1.77857
	77.0122	1.85487		141.367	2.38444		93.6525	8.23795		53.9979	1.42592
	74.9953	1.36761		132.784	2.50681		90.8064	9.35994		40.8539	2.72477
	43.7425	1.79725		148.884	2.2864		87.8546	13.4227		60.3771	1.83195
	66.3087	2.02054		138.888	2.43908		97.4303	9.05214		64.7779	1.99248
	100.775	2.02097		139.745	2.89727		95.3687	6.83874		78.3371	1.31154
	100.101	2.2728		149.532	10.1394		160.359	1.62712		64.8877	1.90818
	72.4123	1.77152		111.604	2.46093		80.4907	10.5708		74.0848	1.80662
	84.4283	1.64207		147.817	2.74853		95.2473	10.1941		71.8701	1.93188
	61.5284	1.01236		147.514	2.93416		95.3146	13.7153		56.0687	1.3966
	38.9783	1.24001		145.512	2.43327		83.1452	13.0676		86.7182	1.73228
	97.1899	1.33732		140.766	2.47959		85.772	14.3205		57.8416	1.94029
	99.8785	2.05021		141.509	2.58219		93.7049	9.73752		56.5802	2.32238
	71.8909	1.41706		147.657	2.66175		93.8698	7.75093		77.1944	2.10732
	41.7858	1.0339		135.611	2.62251		96.3161	7.5514		75.48	1.82256
	40.7302	1.01069		144.616	2.48775		92.8757	10.0608		62.9025	1.59275
	75.2554	1.12771		139.375	2.78569		85.1405	12.5952		81.3301	1.78834
	71.4833	1.03331		147.098	2.6069		85.8982	10.6702		63.5599	1.37789
	95.2676	9.82967		143.761	2.67331		88.9835	11.584		83.7605	1.65116
	41.9339	1.79853		130.557	2.3094		85.9365	9.17791		67.488	2.74553
	38.7536	1.07563		147.959	2.68452		81.0314	8.13157		66.91	1.99171
	93.0667	1		142.803	2.41471		95.1956	5.21169		79.9373	1.83905
	126.341	1.67843		143.971	2.66562		98.4132	6.99667		88.1076	2.67045
	125.524	1.94213		125.398	3.11156		88.9652	7.97164		59.7948	2.0028
	108.293	2.00394		181.121	2.70791		96.0715	8.7337		65.0814	2.06276
	131.3	1.28201		175.861	2.30518		87.8018	9.34018		57.7674	1.46267
	127.082	1.42783		175.509	2.42941		97.2735	7.83241		59.2021	2.29015
	125.382	1.00945		171.188	2.62399		95.5034	8.19188		47.3855	1.81798
	133.535	1.64507		248.652	2.70693		93.3614	8.36579		40.2856	2.29538
	106.85	1.91896		146.505	2.49213		94.3326	8.09612		60.6341	2.47871
	129.848	1.96509		146.67	2.51286		85.8684	9.39666		82.526	2.02279
	129.854	1.69773		122.3	9.40546		82.9794	7.96868		41.1999	1.10189
	112.95	1.77861		137.486	2.38464		97.1887	7.91379		70.8281	2.55384
	110.978	1.12342		323.842	2.41883		94.3207	7.69909		74.3164	1.69167
	104.359	1.92075		143.172	2.67175		93.1352	8.09662		69.5593	1.67519
	132.246	1.77635		101.756	2.6234		80.8199	13.0699		61.8277	1.8201
	30.4501	1.42849		139.697	2.30481		84.9769	7.13944		71.1579	2.63957
	31.8422	1.97087		134.222	2.49141		96.1414	7.67157		76.7889	2.48925
	36.0591	1.95904		142.41	2.49528		96.3368	8.13902		63.9649	2.21396
	48.6169	1.76041		131.983	2.38364		87.9345	8.83512		69.6506	2.77636
	49.1077	1.30011		139.594	2.84897		93.087	7.94352		76.7263	1.44865
	41.6454	1.16149		119.272	2.28388		93.7373	8.89711		82.3292	1.92459
	44.8322	1.72026		139.222	2.68799		96.8575	7.20389		38.7287	1.32909
	44.844	2.06018		109.492	2.11452		91.3508	10.8784		78.1101	2.37021
	42.2132	2.00332		128.602	2.75938		93.3156	9.26692		72.5121	1.88831
	41.2282	1.98608		99.8503	2.24112		87.7343	4.58342		65.0483	1.84602
	51.6594	1.33017		147.021	3.02679		83.177	7.57354		88.7955	2.84641
	49.6796	1.76056		148.049	2.52107		91.4025	8.29973		90.4127	1.47658
	42.9639	2.48865		145.927	2.17131		86.8917	11.975		82.3121	2.49752
	42.7364	1.3862		146.203	2.69619		91.6292	10.7149		49.0628	2.39274
	54.4369	1.91754		132.48	11.153		81.4197	10.6349		68.7491	1.99367
	40.8896	1.99387		128.817	2.86807		81.3573	14.1825		74.8628	1.77292
	49.5591	1.26931		142.483	2.35626		88.7596	8.83783		76.0512	1.66433
	53.764	1.56278		99.8822	2.33714		92.498	16.4659		56.7037	1.29876
	42.5001	1.48704		138.214	2.53237		93.0425	8.05288		70.8664	2.45573
	57.7021	2.00162		141.383	2.18373		91.2554	14.4069		58.8071	1.79444
	54.4625	1.13284		143.193	2.63177		89.0079	11.5673		80.177	2.04381
	56.0607	1.76502		143.012	2.40829		88.7238	12.893		67.3362	1.15812
	51.0635	1.95131		146.67	2.31591		90.4936	8.64508		76.8235	2.79961
	94.9674	10.9309		143.543	2.33824		94.7849	8.24339		74.4623	1.49155
	48.6335	1.99704		101.372	2.4773		79.9516	10.059		64.5495	1.92699
	47.8925	1.76498		147.297	2.46227		91.3777	8.46467		65.992	1.65973
	46.1673	1.29712		147.993	2.1139		91.3218	8.21321		38.6287	2.02495
	56.2462	1.87734		148.732	2.04592		92.465	6.74171		78.6123	2.43361
	40.168	1.33211		149.217	2.5093		87.8759	10.375		38.2931	2.32579
	47.2737	1.99783		147.761	2.84625		94.7868	8.97409		67.1496	2.77943
	59.5137	1.61671		102.343	2.5187		93.687	8.93583		67.9158	1.97851
	59.5213	1.98192		141.592	2.63156		96.3825	8.32933		69.9616	1.25545
	91.3894	1.86981		117.655	3.21435		94.0855	4.29759		62.7036	1.65778
	48.8862	2.05447		146.146	2.42764		97.9872	7.53055		76.1587	2.07399
	43.6134	1.87924		118.8	2.21981		97.2979	8.09332		73.6883	2.33958
	89.8338	1.64845		146.308	2.8943		91.5947	8.44077		62.4425	1.68871
	48.7289	2.01134		153.119	2.27704		96.422	7.51357		18.1002	2.49562
	58.7378	1.60923		146.498	2.36		98.7863	7.37485		30.0234	2.19382
	68.5977	2.06975		180.691	2.3645		87.1039	9.14414		18.9367	1.59775
	61.5776	1.56956		201.131	2.14563		98.4328	8.6641		31.2718	2.37161
	78.1588	2.17221		177.209	2.41007		88.6585	7.47991		18.0839	1.51537
	63.1166	1.20167		184.538	2.99707		95.7563	7.80197		18.4589	2.39262
	59.9502	1.45151		204.088	3.01204		89.8133	7.94459		57.9546	2.45462
	90.9249	2.01243		172.685	2.71942		95.6168	6.30193		49.1725	2.07368
	42.1146	2.15767		233.864	2.69757		96.6449	7.84493		42.4313	2.46902
	63.2562	1.99194		131.745	2.63078		90.2088	8.9787		40.4361	1.19568
	87.491	1.16825		143.41	2.58927		83.7581	11.7863		52.2773	2.33769
	59.6107	1.1921		102.41	2.76296		87.0744	10.1082		42.8952	2.56112
	41.99	2.41098		123.277	2.24777		90.3753	11.884		59.2589	1.82705
	40.8995	1.98875		127.59	2.13985		92.7756	13.267		47.4811	2.21351
	58.4744	1.96002		143.149	2.17438		80.221	8.96128		79.0076	1.64832
	93.3907	2.01252		145.892	2.98872		90.9602	8.93393		39.8563	1.69778
	66.9272	11.0916		138.807	2.27107		85.8828	8.92757		49.8326	2.33294
	94.74	7.25121		146.112	2.62481		83.9186	9.04515		79.4809	1.78543
	65.1348	1.49601		143.615	2.57478		92.0169	14.5769		59.5869	1.85308
	57.7259	1.27255		139.081	2.53536		83.3791	11.9891		81.3987	2.58702
	86.4128	1.9066		127.266	2.21613		94.7443	8.77913		67.4766	1.97768
	58.5183	1.10286		137.235	2.22528		96.1532	7.54353		70.4865	1.93789
	94.887	15.4113		137.589	2.35749		85.8323	9.22101		60.7049	2.5568
	83.9059	1.8589		133.709	2.24341		93.5889	8.5935		38.3795	1.71857
	47.2469	1.25494		147.291	2.32217		88.855	7.97013		38.852	2.16338
	49.2819	1.53953		146.217	2.39894		96.9649	7.81386		39.842	2.30264
	69.6372	2.08737		144.001	2.53171		93.1228	9.61151		25.2387	2.15697
	90.019	1.3185		142.378	1.99907		94.9596	12.3565		23.175	1.50997
	66.5835	1.70316		144.436	2.19858		91.5147	11.0797		20.4608	1.42419
	60.5001	1.07537		140.352	2.4373		96.7792	7.44518		25.227	2.68273
	86.6519	1.32194		140.628	2.27394		92.3099	9.12579		17.3171	1.68455
	49.8184	1.67541		144.546	2.27852		100.203	8.03219		33.8137	1.95258
	89.0392	1.81149		148.869	2.08623		98.3163	7.0938		35.8456	1.44267
	89.9078	1.81818		149.727	2.37277		85.0121	12.1581		28.1533	1.16516
	76.9653	2.08072		161.339	2.19967		92.7369	8.54377		17.388	1.95438
	57.1243	1.34576		172.653	2.07518		95.329	12.7226		14.6562	2.11741
	92.1913	14.4706		178.27	2.29313		95.7945	7.48416		50.3639	2.11422
	99.4565	1.40172		132.831	2.3106		91.2678	8.78576		51.8148	1.58849
	86.1235	1.93705		132.179	2.15625		87.728	8.54045		40.6649	2.3608
	69.5636	1.99544		174.708	2.46759		97.3147	8.018		83.3949	2.66419
	92.7965	1.94441		101.667	2.10387		93.3124	8.21083		80.8727	2.30992
	41.4832	1.18046		112.703	2.1306		89.0336	9.44973		75.3905	2.13493
	65.1956	1.91466		181.364	2.3367		90.4811	11.4284		82.1101	2.55839
	85.7747	1.58931		122.019	2.43012		86.8829	9.32161		29.6696	1.71132
	70.4784	1.83956		143.735	2.28522		94.2951	12.2535		15.8617	1.71613
	94.2491	1.48959		142.773	2.23003		87.9901	10.3241		25.8186	2.21483
	75.1175	2.0251		127.986	2.125		93.7071	7.78979		30.2209	1.75781
	92.305	1.78624		134.583	2.18813		95.7919	8.28277		31.2918	2.67034
	39.0932	1.46856		124.825	2.17247		88.944	8.30473		33.5901	2.05377
	95.9622	1.84074		132.589	2.01757		92.0245	9.38265		15.9638	1.76968
	93.3421	9.61376		111.289	2.29717		97.3631	7.93474		34.5344	1.55698
	86.1324	1.96296		148.324	2.26825		93.2163	11.8372		36.0102	1.6106
	84.7434	1.0761		147.378	2.38908		94.8955	7.61069		35.456	1.58007
	94.6985	14.7824		130.799	2.24903		90.3822	8.80568		12.26	2.07067
	99.1738	1.33441		149.444	2.0819		95.1479	8.20753		23.2313	1.14947
	79.6116	1.10066		102.338	2.12925		97.0732	7.9106		54.8999	1.19754
	68.2553	1.21528		107.806	2.29936		98.1244	11.228		45.8897	1.65752
	86.8426	1.23748		143.058	2.01108		88.3352	7.94174		46.0077	2.63365
	76.6287	1.57019		138.142	1.99641		92.8893	12.2008		55.0627	2.05611
	83.7595	1.99747		146.061	2.01897		97.1888	7.80616		54.3223	1.92962
	38.3206	2.00219		145.646	2		92.2098	7.75819		79.8066	2.52862
	94.1072	10.0145		142.131	2.00513		91.5289	8.76337		52.2748	2.15479
	95.9474	1.32203		145.122	2.20151		95.718	7.84299		40.2031	1.88632
	40.9349	2.02087		144.806	2.01754		95.986	8.17011		67.0148	2.33411
	90.923	9.53823		134.011	2.00114		79.7742	12.0738		82.1119	2.128
	59.4821	1.38581		146.102	2.28854		87.9762	6.08328		80.6169	1.46223
	51.5086	1.98318		177.22	2.22185		90.6666	16.4161		77.891	2.30179
	75.2369	1.53411		193.713	2.17963		92.1888	7.34398		76.2783	1.35513
	95.0441	1.47501		198.406	1.99818		88.7902	7.46817		81.025	1.64782
	90.1224	2.02873		173.974	2.14349		92.5728	7.55649		72.8336	2.71574
	46.7865	1.42187		206.255	2.29286		83.4136	11.1295		54.9997	1.71139
	98.8716	2.04539		136.564	2.23083		89.5905	12.6892		82.5709	2.44827
	50.1739	2.06589		137.969	2.33488		84.5954	10.7557		76.3889	1.80287
	49.5876	1.99344		150.255	2.33333		93.0424	11.0517		69.1218	2.26295
	97.7728	1.1001		139.885	2.17364		86.1876	13.0224		77.7831	2.67739
	87.537	1.99242		146.589	2.46557		89.7571	7.96528		40.5448	1.81881
	97.7536	1.98317		154.06	2.34539		92.7323	10.9495		72.986	1.84723
	94.0102	1.88767		143.096	1.99947		93.1328	9.85327		72.0919	2.52995
	40.8788	1.66227		110.257	2.08141		86.5949	9.41716		74.3668	1.68274
	79.9831	1.30513		128.442	2.24142		86.5155	8.90656		64.3043	1.64577
	92.9694	1.37455		135.7	2.07438		93.5954	10.0736		77.7201	2.56788
	78.2588	1.76933		159.835	2.47917		92.4453	9.97535		60.54	2.72077
	39.9197	1.48182		94.7603	2.70946		90.0841	12.7084		39.5457	1.50874
	76.3482	2.00582		136.207	2.43652		94.7587	13.3511		74.6652	2.71812
	68.5531	1.36971		141.67	2.31033		91.8701	12.3486		62.4256	1.25158
	59.6416	1.41973		146.379	2.5141		87.5933	10.1259		62.1012	2.73574
	87.2971	2.42501		145.676	2.04545		90.7961	15.4487		39.7426	2.06126
	96.8913	1.86764		136.921	2.36716		91.8059	14.4205		60.569	1.61381
	83.0217	1.9936		162.802	2.26509		89.3534	8.40368		72.8153	2.77481
	40.4867	1.34865		144.597	2.40056		95.6237	11.3456		60.9959	1.5118
	87.0171	1.64488		141.185	2.08939		91.2117	12.3397		41.341	1.87629
	65.5177	1.92169		140.679	2.44792		85.0125	15.7464		86.4387	2.54455
	81.1786	2.00359		149.805	2.98731		90.5771	6.87768		74.3212	2.41951
	92.7402	1.98237		143.404	2.24845		95.1044	11.1679		66.4351	2.13361
	42.7836	1.80402		124.56	2.79785		95.62	14.4254		41.6855	1.99558
	76.1773	1.20064		149.825	2.19453		95.9784	9.95327		68.453	2.563
	60.2552	1.45202		147.325	2.00236		85.8207	10.3311		62.4431	2.67341
	100.677	1.50772		146.131	2.26259		92.0051	9.36044		70.4915	1.97447
	94.0317	9.60562		128.239	2.51294		83.6022	11.117		71.5765	1.5045
	40.7069	1.97206		142.676	2.75		90.0284	10.7257		55.8808	2.21994
	89.2249	8.02971		142.144	2.24277		85.0865	8.16624		71.2348	1.55038
	59.9827	1.27549		130.737	2.26793		93.5806	8.65022		70.1305	1.94491
	77.7627	1.30002		146.371	2.36762		91.4209	7.46737		86.6593	1.77595
	80.1554	1.7558		147.789	2.42114		89.2711	8.23025		66.2125	1.12178
	96.5559	1.8632		147.433	2.55076		91.7037	8.5971		81.3766	2.37872
	95.538	1.82463		143.465	2.80357		83.9613	8.83718		62.7201	1.7483
	98.3565	1.31717		143.769	2.58268		83.819	8.06461		72.004	1.62221
	52.862	1.35586		127.064	2.61107		83.0518	9.86518		61.532	1.29733
	93.1955	1.44826		147.603	2.23953		85.2734	12.0398		55.8205	2.19402
	100.473	1.80005		142.875	2.32609		89.9556	7.87461		93.7519	2.07883
	61.3591	1.6082		141.861	2.38926		88.7504	9.99345		76.6063	1.87274
	119.055	2.00091		142.9	2.10894		91.5044	11.2778		69.883	2.07185
	130.514	1.11444		137.434	2.28468		91.012	6.38003		75.7085	1.92094
	126.398	1.72412		143.023	2.53542		86.3976	6.55423		94.7888	2.5468
	109.879	1.65441		142.251	2.73402		92.6046	8.04261		62.5771	2.16097
	115.479	1.53014		139.9	2.20991		89.012	13.3781		83.2009	1.97117
	110.338	1.08574		142.682	2.26389		95.8254	8.55664		69.815	2.01471
	145.739	1.18702		145.515	2.71719		85.6557	10.1622		77.8175	2.00307
	134.302	1.41703		145.032	2.50043		88.2984	11.6304		70.871	2.74396
	112.392	1.69455		140.33	2.15154		92.2138	10.4281		58.4972	2.42565
	111.365	1.9128		141.913	2.42129		95.9218	7.47742		66.1212	2.12713
	119.255	1.9983		143.24	2.2984		92.2378	7.89973		67.1316	1.22586
	115.727	1.42465		148.436	2.29324		93.0267	10.7779		72.1918	2.02943
	116.723	1.33082		181.433	2.45182		95.4315	8.56862		82.0389	1.44082
	136.61	1.9135		196.173	2.31282		94.0693	8.44667		79.4476	1.68757
	107.302	1.97685		189.644	2.49938		85.2458	9.39909		63.1281	2.44855
	118.576	1.80797		196.432	2.57772		96.4466	5.35881		71.4885	2.24644
	123.375	1.82959		197.517	2.23971		90.8077	8.1241		80.2537	1.81716
	32.0473	1.96374		181.123	2.17703		97.4387	7.62381		61.6641	2.29295
	44.1404	0.99337		203.915	2.66807		95.066	8.84384		78.6248	1.69358
	42.0195	1.03044		191.504	2.5848		98.0285	8.10604		62.1063	2.0952
	47.8897	1.19939		212.02	2.56993		94.3004	7.26258		60.267	1.94233
	48.2669	0.96213		209.242	2.57321		92.5373	8.56924		66.4174	2.72609
	51.7331	1.01066		185.564	2.27381		86.072	10.7456		64.1013	1.63492
	59.0715	1.03051		209.11	2.48068		91.7863	8.92312		76.5399	1.45907
	47.3296	1.01249		201.598	2.61469		93.5772	7.83626		64.3706	2.08973
	95.4427	8.71708		207.252	2.47746		96.7743	7.55386		66.5396	1.87709
	67.4345	0.94939		232.57	2.4485		95.1918	9.29529		68.0545	1.95607
	40.6821	1.57068		167.716	2.58741		90.466	7.96015		72.4865	2.20565
	49.2122	2.01977		135.241	2.71418		96.3873	9.95993		65.5507	2.52341
	76.7426	0.24834		142.308	3.13795		89.1867	11.1201		71.1961	2.36424
	95.2835	8.93083		142.165	2.79625		91.903	10.3669		77.8238	1.94839
	65.0777	1.40952		140.978	2.69317		90.6755	8.01132		74.3166	1.49167
	88.3348	0.90774		145.217	2.51813		92.2092	8.60355		27.3841	1.79874
	48.9344	1.85689		142.247	2.74061		84.9681	10.5296		31.9685	1.90037
	60.2635	1.98505		142.561	2.46334		96.2651	9.07444		16.7391	2.31193
	62.2366	1.25243		143.97	2.35048		93.4061	9.11905		15.2421	2.14648
	46.7644	1.12918		137.253	2.60152		90.7403	10.1295		33.1994	1.80403
	73.8164	0.98025		137.17	2.72489		93.9561	7.42337		16.0193	1.70595
	62.3524	0.99585		145.111	2.60685		96.2244	6.12093		15.8704	1.61548
	91.7546	0.79879		129.504	2.59269		90.8416	7.60223		15.7439	1.58115
	85.7267	0.9847		162.921	2.61283		82.6277	10.6221		33.6949	2.20124
	77.0812	1.01502		148.016	2.94446		92.0816	8.60806		18.9322	1.8397
	56.2118	1.0291		143.899	2.62798		91.6419	9.23251		15.377	1.762
	96.4849	8.94477		143.486	9.37715		90.0353	8.66587		42.3085	2.10899
	64.047	1.00118		144.381	2.26273		88.6001	8.84891		45.3317	2.20019
	58.4267	1.92568		145.345	2.67704		90.3861	8.15154		41.0661	2.83292
	66.2887	1.00037		146.236	2.18384		89.3053	7.7852		45.1493	2.13461
	95.294	11.3872		146.639	10.4505		93.1392	8.57165		42.8269	2.22356
	64.7105	1.92613		146.517	3.28957		93.4254	8.72601		51.0304	2.44828
	79.9018	0.99671		143.205	2.62186		88.3082	9.41983		85.7088	2.35929
	59.7169	1.07131		146.911	2.42276		85.9618	8.91561		48.766	1.90054
	57.0598	0.94832		140.9	2.97718		86.8369	13.9354		42.3392	2.18626
	45.5575	1.91895		146.749	2.35096		87.7483	14.0457		66.9252	2.40778
	98.1236	0.73662		142.72	2.52466		97.1466	7.64513		63.1847	2.2344
	93.3129	0.98696		143.712	2.21466		91.4841	7.90824		75.1434	2.02737
	62.9042	2.00299		148.627	2.27621		87.724	8.35933		68.2711	2.70161
	67.9467	1.76346		147.268	2.50881		91.7087	11.9115		89.9709	1.50038
	90.3096	1.00086		143.387	2.63816		90.7656	9.57671		85.6893	1.37299
	83.2308	0.99953		140.701	2.37985		89.8466	5.86913		63.0077	1.28583
	95.4107	11.7504		139.655	2.83247		90.2693	14.5208		40.0709	2.19966
	40.7613	1.74133		145.622	3.18607		94.6635	8.6325		73.1108	2.42079
	84.7826	0.99903		189.051	2.53124		91.0501	9.18183		62.3814	1.19816
	95.5627	0.86446		179.466	2.26829		92.534	10.9655		53.625	1.49549
	95.0686	8.14603		204.542	2.36277		86.2276	9.30288		70.2468	2.04689
	94.5349	9.24856		178.455	2.83091		92.9483	12.2721		83.7954	1.15597
	52.1281	1.78341		211.299	2.47264		94.3287	9.25223		62.5876	2.03612
	81.4874	0.99919		175.841	2.55819		93.9564	10.5417		63.2285	2.31319
	96.2032	1.00139		217.862	2.48479		91.1527	8.9396		80.1493	2.607
	73.1722	1.50256		181.37	2.4053		89.3101	8.08766		20.8362	1.35615
	93.6439	13.2896		213.01	2.45896		92.9179	9.94675		29.4315	2.3343
	40.3211	1.93079		177.168	2.60375		91.6893	11.6145		15.5039	2.37835
	75.5163	1.55808		144.867	2.72109		92.9671	14.9642		45.9707	1.65382
	95.19	11.841		127.614	2.78987		89.6343	15.1877		48.5426	2.38289
	83.2362	1.00109		137.531	2.58078		92.1153	9.2581		44.6836	2.06812
	91.0497	1.10984		143.344	2.42857		93.6378	12.6036		43.3897	1.96946
	69.8453	1.00176		162.586	11.821		89.6702	8.34714		50.701	1.86671
	69.0376	1.10377		142.012	2.46209		89.8699	11.9516		42.477	2.06096
	61.3528	1.11941		114.739	2.6261		86.5392	8.9807		52.8217	1.2236
	89.3552	1.01072		146.287	2.36493		92.6446	8.22805		86.6427	1.59916
	47.8812	1.51323		145.362	2.07411		85.928	7.67686		83.479	2.78625
	75.7909	1.05976		126.75	2.53381		89.8015	8.62478		85.3157	2.50887
	88.4156	0.99993		140.349	2.67262		94.7335	6.66326		63.734	1.22124
	40.907	1.27249		148.393	2.2918		91.7613	10.9353		90.8679	1.46672
	94.6117	2.18554		143.548	2.56411		91.5069	10.1939		79.3963	2.57517
	45.9434	2.02954		139.81	2.18177		96.3196	8.14098		71.4282	2.01395
	87.9265	1.76539		145.124	2.61852		96.6387	11.9118		68.9013	1.9842
	70.0282	1.8202		134.419	2.58437		93.6549	7.93584		80.6933	2.62483
	101.283	1.05057		121.435	2.34779		88.933	7.16271		83.2369	1.8126
	40.39	1.02462		142.897	2.54839		94.7713	8.10781		71.0447	2.38651
	84.5263	1.79333		147.853	2.51036		88.6369	13.3372		79.1876	2.0647
	68.9987	1.12839		144.598	2.37738		91.1309	10.0624		62.2295	2.10661
	74.65	1.38479		145.495	2.20359		92.4229	9.04518		38.6906	1.85896
	66.6534	1.92548		113.241	2.43155		93.3533	7.35029		85.7411	1.97892
	91.5437	1.91289		147.191	2.36862		87.4784	8.10733		40.2613	1.44042
	39.1309	1.21695		127.05	8.5094		94.4724	7.96028		71.6707	2.24936
	94.4329	2.37176		144.325	2.59173		93.4872	8.044		21.5179	1.35939
	39.6905	1.74042		139.685	2.63655		96.7426	8.01798		24.2639	1.06686
	99.4485	0.7455		145.459	2.59698		87.228	10.821		24.0426	1.91932
	72.4371	1.97387		142.019	2.47236		92.2088	8.39958		34.5908	1.75036
	99.9236	0.86961		134.338	9.32605		88.0124	9.26216		42.0238	1.88124
	116.688	1.00182		146.031	9.01769		83.6785	11.6463		54.81	1.80166
	120.075	0.99866		142.529	2.3898		86.8861	16.4013		54.9852	1.48431
	115.063	0.98314		143.497	2.4563		90.9565	7.63571		60.9551	2.61155
	114.328	1.00251		184.69	2.45824		93.2912	10.1775		41.9183	2.68741
	117.732	2.55171		184.99	2.67773		86.9071	10.7399		44.9376	2.14228
	152.017	1.33976		190.516	2.78183		91.9573	7.56963		41.1211	1.43167
	115.209	2.02184		208.527	2.49064		89.932	8.90882		48.5924	1.93819
	110.763	2.00399		178.891	2.22013		83.2462	10.4045		42.3385	2.06587
	108.376	1.92438		181.006	2.29869		90.7801	9.17334		54.2613	1.86706
	139.433	1.48478		176.557	2.47531		89.9578	9.64436		58.2664	1.45367
	30.8681	2.00169		230.087	2.50688		90.7182	13.2271		44.5252	2.08243
	30.8385	1.48161		194.251	2.33063		82.8697	9.49515		49.2386	1.96435
	54.5435	1.68191		181.461	2.30127		97.252	11.6643		48.7474	1.75424
	47.8028	1.64124		217.801	2.83484		89.7945	10.6246		84.9669	1.49673
	52.9579	1.38973		239.501	2.77126		95.9982	7.3998		92.6344	1.94897
	40.8971	1.28889		175.428	2.77354		86.0712	7.8216		78.0797	2.51329
	41.0948	1.24928		200.893	2.46126		85.3131	16.9037		64.0818	1.52129
	40.8047	1.60465		242.577	2.33292		94.9159	11.5445		82.893	1.36217
	46.7066	1.83198		123.51	2.66176		92.1722	11.028		44.632	1.89301
	52.9945	1.912		103.802	2.2022		88.3664	8.81384		51.2422	1.43669
	49.9919	1.28722		115.667	2.18671		93.0455	13.1419		48.9083	1.39214
	48.3487	1.89781		120.895	2.64364		90.7303	15.2507		52.545	2.51075
	56.8226	1.93219		132.741	2.28979		87.8834	10.6875		45.6035	2.45817
	45.0032	1.88082		119.077	2.137		89.1745	8.42841		58.379	2.77937
	67.4765	1.90838		146.663	2.06428		84.8702	7.33723		47.9895	1.96892
	53.1898	2.01445		143.617	2.49084		87.8585	9.42235		79.6488	2.13956
	40.5174	1.55468		144.843	2.38235		89.3341	8.2618		80.1018	1.14891
	70.013	2.19119		144.478	3.49063		90.4634	7.61193		43.8322	2.00545
	62.0821	2.35011		175.596	2.20768		91.4717	7.91064		53.7126	2.84803
	53.3787	1.34808		209.369	2.52686		91.8467	8.07565		43.9949	1.68674
	51.5565	1.74949		190.649	2.32078		85.3918	15.4747		57.5979	2.47021
	62.1129	1.17645		216.94	2.58741		95.5815	7.56548		63.8863	2.56138
	42.1788	1.80689		180.68	2.365		92.4923	8.35347		76.5272	2.65634
	40.1761	1.83856		170.975	2.26074		92.2392	8.1444		68.813	1.69924
	48.131	4.2622		131.999	2.3377		87.8769	8.37187		40.677	1.8805
	64.9214	2.05678		141.146	2.20805		87.3756	9.49526		75.9209	2.72119
	61.2696	1.28751		145.551	2.22336		90.4713	8.916		57.5447	2.22424
	77.4487	2.78956		135.315	2.18261		86.8364	5.44957		57.854	1.61943
	50.9233	1.00187		141.335	3.66885		86.9707	11.7536		67.5794	2.00319
	71.8158	1.99062		124.187	2.49194		90.7709	11.4024		73.9095	1.90669
	43.1012	1.99161		144.409	2.48786		88.1516	9.40365		58.7445	2.38525
	53.966	1.11462		146.464	2.50386		89.5187	9.43844		75.1636	2.55437
	90.0468	9.75983		148.98	2.64241		87.5303	8.83674		57.0488	1.22122
	86.9563	1.80305		138.621	2.60848		91.5102	10.9919		72.0213	2.75564
	93.912	1.88354		143.115	9.07211		99.3909	1.71226		55.2924	2.02372
	96.1053	1.67451		132.623	2.44961		80.7163	10.9282		73.1236	2.21313
	81.8111	1.3109		143.818	2.41033		116.079	20.2409		83.1585	1.77592
	90.8306	1.99759		147.392	2.24673		113.484	3.08777		57.9389	2.26291
	61.9203	1.26522		147.65	1.99228		96.611	21.2721		73.6926	2.33183
	38.6898	1.74677		126.493	2.2057		112.965	1.98867		66.3436	2.53688
	42.4817	1.7428		141.613	2.48138		110.515	2.6696		71.6987	1.83109
	92.5246	1.95852		141.303	2.07585		--			90.7444	1.46646
	43.6963	1.81836		140.503	2.07562		--			73.7021	1.35331
	81.8238	1.78623		149.687	2.18285		--			69.2858	2.45944
	99.3148	1.67018		148.995	1.98481		--			83.0591	1.82534
	79.71	1.76507		138.507	2.37696		--			82.1806	1.19888
	100.233	1.95283		139.719	2.55476		--			75.3548	2.0843
	97.6652	1.99498		142.092	2.26228		--			76.5656	2.06102
	69.6879	1.96224		148.134	2.28746		--			52.2342	2.53702
	94.8213	8.53552		143.373	2.10536		--			62.127	2.55686
	70.2401	1.84416		151.666	2.40496		--			94.763	2.4633
	79.7836	1.82776		184.276	2.33757		--			85.9241	1.67552
	69.0995	2.05841		198.296	2.14808		--			71.0108	2.19969
	91.5113	1.6346		181.337	2.06338		--			75.625	2.23243
	77.4531	1.73828		200.994	2.3142		--			57.0767	1.64851
	96.9379	10.9127		195.77	2.40225		--			71.708	1.38961
	44.1466	1.86298		182.281	2.37276		--			63.5637	2.74693
	94.9458	1.88163		197.158	2.0208		--			79.8017	2.06365
	98.9557	1.263		210.925	2.1655		--			75.25	1.37117
	96.3782	9.69365		211.651	2.53649		--			56.3872	1.64786
	41.8965	0.99968		179.792	2.16632		--			73.0527	1.59931
	57.6197	12.8403		187.493	2.39307		--			67.8244	1.97955
	96.0556	11.6471		215.766	2.35781		--			77.8249	1.38028
	40.8433	1.24396		181.209	2.18527		--			82.4922	2.71451
	43.3431	2.87084		175.215	2.20359		--			69.934	2.77616
	97.6827	1.22497		139.807	2.38422		--			82.5541	2.48082
	100.042	1.72921		140.015	2.40105		--			83.9166	2.32142
	75.8389	1.87079		141.907	2.64775		--			87.8819	1.20094
	73.0606	1.57924		125.208	2.03906		--			56.8498	2.52829
	94.299	8.63912		139.811	1.94402		--			60.1744	2.64764
	41.5726	2.0028		147.176	9.22209		--			52.4902	1.33904
	81.6108	1.97487		144.611	2.17018		--			81.6258	2.07977
	98.8192	1.64716		139.25	2.13753		--			80.9757	1.89225
	89.9938	1.56874		87.4117	12.0722		--			73.6516	1.22243
	71.9233	1.94934		149.773	2.22752		--			83.0033	1.85364
	97.4893	1.00959		151.84	2.14079		--			78.1348	1.84676
	94.56	10.4482		146.101	2.20893		--			69.327	2.0794
	42.9699	1.53804		75.6307	2.4713		--			49.26	2.49147
	99.282	1.36756		146.796	2.25893		--			69.091	2.22416
	38.9707	1.23593		174.892	2.29237		--			47.8023	2.21145
	103.506	1.92406		113.595	2.37812		--			40.2402	2.60929
	39.0077	1.88492		183.827	2.03729		--			70.3232	1.84382
	77.9386	1.34049		200.996	2.18669		--			71.6276	2.74668
	40.2617	1		182.901	2.00728		--			69.5471	2.54924
	41.0157	1		201.714	2.40797		--			88.7282	2.35061
	41.8027	1.70431		212.933	2		--			75.2424	1.83574
	67.6712	1.71051		181.159	2.05114		--			75.2734	1.39401
	75.0327	1.82742		146.097	2.20578		--			39.5515	1.93957
	61.2684	1.26857		142.59	2.53755		--			77.5182	1.69551
	39.1402	1.24192		107.707	3.03074		--			72.5324	2.17448
	37.9597	2.94107		148.211	2.18588		--			67.6809	1.50042
	100.538	1.34906		123.56	3.0438		--			62.9844	1.13658
	74.691	1.46892		132.201	2.01563		--			82.3107	1.95234
	122.984	2.12907		142.149	2.46104		--			68.3405	2.08479
	114.888	1.82842		147.647	3.03672		--			72.447	2.12579
	108.221	1.65501		133.143	2.13725		--			74.1345	1.98451
	105.106	1.77385		140.85	2.45525		--			75.7556	2.33939
	118.143	1.89743		142.884	2.66045		--			58.4738	1.21136
	110.668	1.89618		141.165	2.01659		--			82.7103	1.99601
	30.3884	1.27283		139.434	2.28265		--			69.4875	1.60578
	49.3997	1.53868		144.916	2.24684		--			58.7833	1.78404
	46.0806	1.11696		143.323	2.3032		--			61.7396	2.34927
	55.393	1.95579		144.658	2.21011		--			68.8382	1.79678
	40.938	1.67631		149.831	2.23573		--			41.1381	1.29779
	54.5544	1.11456		142.282	2.43802		--			73.7586	1.88243
	46.8782	1.14709		142.415	2.70916		--			86.1422	2.49765
	46.4561	1.12397		150.146	2.05259		--			88.1724	2.09402
	43.5795	1.20301		204.634	2.03566		--			64.7171	1.92175
	41.7961	1.04889		186.355	2.15304		--			70.5623	1.25485
	56.1939	1.90798		188.241	2.18207		--			71.2108	1.66337
	41.5077	6.33063		188.367	2.20197		--			71.004	2.39465
	45.475	1.51972		183.293	2.20923		--			89.6606	1.79504
	61.1402	1.99353		198.184	2.17118		--			52.6701	2.573
	40.7429	1.18043		216.67	2.37066		--			77.6778	1.98653
	56.8961	1.74585		235.621	2.18703		--			81.781	2.19522
	50.4397	1.00106		132.979	2.32648		--			83.6772	1.83589
	56.925	1.45549		143.142	2.40336		--			41.4712	2.11476
	55.5226	1.18491		143.32	2.05972		--			60.4695	2.69484
	54.9003	1.49107		137.005	2.10497		--			78.948	1.59917
	46.1238	1.70157		147.749	2.39729		--			68.2657	1.8496
	61.3748	2.02285		148.179	2.26448		--			82.7289	2.06371
	56.818	1.99217		134.518	2.27719		--			41.8429	2.185
	51.8174	1.53744		149.858	2.36261		--			81.688	2.0929
	45.3369	1.22097		133.021	2.42624		--			56.7407	1.86498
	47.2879	1.97881		143.797	2.9543		--			20.4695	1.0217
	50.4933	1.31686		140.293	2.48698		--			17.2463	2.03528
	45.0906	1.16768		144.048	2.29203		--			16.8841	2.01084
	62.0993	1.97293		140.654	2.64078		--			14.0818	2.30643
	47.6668	1.32481		144.001	2.3489		--			32.1767	2.39707
	62.4693	2.01447		142.078	2.46138		--			34.3415	2.55073
	41.3918	1.10408		181.806	2.34958		--			42.9247	2.44713
	47.2884	1.39389		187.516	2.21709		--			41.7921	1.68308
	48.2118	1.06246		182.545	2.60736		--			56.7721	2.86246
	53.6421	1.98602		191.098	6.38831		--			61.9943	1.96411
	41.654	1.1371		211.62	2.45809		--			48.5476	1.35435
	66.0308	1.98866		213.914	2.18343		--			56.5665	2.07218
	61.1786	1.81889		125.261	2.20892		--			50.9123	1.20146
	41.3068	1.05814		112.536	2.34159		--			57.5699	1.6397
	45.0423	1.33608		99.8599	2.44329		--			88.9364	2.52047
	58.2801	1.03233		132.404	2.59652		--			64.6494	1.73122
	95.7718	8.21933		127.194	2.79756		--			78.4935	2.13973
	64.2811	2.06752		146.935	2.72738		--			80.853	2.62059
	49.7951	1.87113		132.822	2.72024		--			50.2135	1.08712
	44.0449	1.05181		142.2	2.27699		--			66.3492	2.64421
	51.6942	1.29708		154.131	2.80531		--			66.5633	2.40409
	51.3294	1.94979		133.391	3.30189		--			41.5595	1.98015
	40.8012	5.63516		134.199	2.83203		--			73.7993	2.09292
	46.1792	2.00101		144.91	3.16822		--			70.6486	1.92989
	50.0532	1.66982		142.01	2.56684		--			74.0847	2.60562
	56.5096	1.509		143.097	2.44614		--			78.6408	1.08689
	83.6036	1.18648		134.948	2.22048		--			67.953	2.23242
	64.9561	1.96199		145.51	3.1416		--			85.14	2.07168
	58.0905	1.24016		146.595	2.78264		--			80.6043	2.20679
	89.9731	1.48705		142.9	12.3667		--			72.6655	2.60256
	100.673	1.00473		136.721	2.67109		--			40.2888	2.08936
	41.6677	1.13639		147.252	2.37748		--			66.6778	2.19545
	39.8749	1.17084		143.001	2.55486		--			62.8621	2.21556
	73.1836	1.99437		135.799	3.42553		--			52.0085	1.70826
	64.8305	1.97646		145.372	2.5127		--			62.6303	1.53759
	41.7255	1.22635		127.427	2.22974		--			78.2273	2.37021
	66.3533	1.8558		144.687	2.83213		--			39.0837	2.11013
	47.8197	1.41725		145.56	2.40915		--			78.3383	2.42818
	67.3073	1.07957		146.568	3.05101		--			41.9941	1.01753
	55.3176	1.09045		146.884	2.13932		--			17.7811	2.09135
	50.6072	1.8772		199.38	2.18232		--			17.7649	2.23838
	40.6265	1.80371		177.757	2.54989		--			18.1676	2.51774
	47.7425	1.35539		202.513	2.42157		--			30.1706	1.17706
	63.5024	1.49027		178.546	2.39272		--			13.1561	2.34202
	98.4107	2.18114		209.163	3.0732		--			35.5638	2.36958
	98.6755	1.86053		179.993	2.38		--			27.9488	1.71386
	95.1738	8.35665		187.753	2.50106		--			42.8591	1.15324
	66.8557	2.00193		176.902	4.1305		--			46.7034	2.24605
	96.5097	1.29712		206.147	2.28397		--			58.4066	1.49719
	94.3688	17.1909		178.141	2.72619		--			46.3433	1.55534
	73.77	1.91997		177.762	2.37177		--			63.3331	1.79164
	62.537	1.26935		184.78	2.52083		--			62.3519	2.15027
	42.4184	1.21728		212.721	2.53327		--			75.759	2.43838
	63.0438	1.32295		178.693	2.80508		--			88.0968	1.48073
	70.7232	1.98473		179.413	2.83071		--			83.5792	2.57651
	99.6655	1.4437		160.746	2.62294		--			65.7734	1.92364
	60.4826	1.07949		162.329	2.92888		--			39.0848	1.44737
	57.5692	1.30119		174.705	2.3541		--			90.1329	1.51716
	99.4662	1.09039		139.3	2.77302		--			81.0767	2.4815
	93.2835	1.41364		136.858	2.48645		--			93.5386	1.58128
	80.4863	1.40675		140.64	2.57005		--			73.6501	2.68973
	44.7662	2.00107		146.814	2.69193		--			84.6135	1.92285
	50.6909	1.54444		148.321	2.5606		--			84.0368	1.71577
	44.0331	1.78858		138.989	2.20363		--			74.8083	1.88602
	41.6171	1.95911		123.13	2.8117		--			87.292	2.09309
	43.7332	2.08006		132.329	2.7177		--			90.4149	1.92201
	90.4012	1.01186		144.193	12.4977		--			79.8841	1.94606
	71.8922	1.06291		148.282	2.46372		--			42.0481	2.06753
	64.9984	1.11309		134.451	2.64006		--			67.7613	1.83788
	47.5536	1.89098		135.603	2.78103		--			87.6853	2.03044
	70.9222	1.46411		142.595	2.67345		--			39.9885	1.42263
	64.7548	1.84425		139.735	2.3568		--			69.3638	2.40479
	81.2661	1.16361		145.703	2.24535		--			39.2628	2.15566
	44.3177	1.05863		137.719	2.48082		--			20.3324	1.4657
	99.1727	1.49193		138.965	2.68391		--			21.9785	2.84928
	66.7627	1.24547		143.141	2.62802		--			17.0566	1.65764
	52.1941	1.08213		140.089	2.38903		--			41.9127	2.04125
	95.4732	2.00991		133.985	2.57133		--			47.9654	1.39582
	63.1347	1.35402		140.947	2.34866		--			39.7918	1.84618
	85.624	1.44749		149.934	2.31825		--			40.989	1.9711
	91.0051	1.30801		132.989	2.30996		--			44.2998	2.49634
	42.3243	2.18498		136.93	2.58422		--			57.5332	2.41219
	39.4618	1.35524		146.53	2.45345		--			56.3214	1.50734
	41.0936	1.22243		151.703	3.02057		--			47.7998	2.44045
	98.3409	1.0762		139.941	2.17407		--			54.4337	1.85507
	82.6126	1.58339		145.698	2.3484		--			42.7445	1.73244
	51.0638	1.56954		168.108	2.3515		--			45.1035	2.59943
	54.1544	1.52108		195.73	2.33259		--			46.6809	1.95648
	59.2354	1.15032		182.362	2.28659		--			55.7858	2.01317
	93.9678	1.46688		187.316	2.28965		--			51.8654	2.07876
	89.7922	1.88271		178.887	2.68984		--			45.9737	2.02939
	75.0441	1.98635		181.054	2.43298		--			48.5301	2.27876
	91.3351	1.56424		168.545	2.6536		--			52.4136	2.00868
	71.2541	1.11998		211.939	2.79661		--			51.3724	2.35057
	43.0374	1.01278		177.087	2.42783		--			46.1906	1.81536
	80.1191	1.31769		190.112	2.47669		--			50.2326	1.80457
	97.7796	13.769		208.574	2.50996		--			56.4569	2.13726
	46.4643	1.20554		215.853	2.46491		--			65.0889	1.48243
	81.724	1.19418		142.285	2.58808		--			57.2383	2.88928
	71.5937	1.36193		133.359	2.5133		--			58.0827	2.27417
	86.2192	2.02069		129.458	2.32934		--			45.1664	1.17456
	88.8096	1.31293		148.655	2.29018		--			44.5993	1.34494
	99.8207	2.13756		138.243	2.36003		--			47.3511	2.30089
	93.3841	1.11829		146.914	2.44166		--			93.271	1.80838
	40.5715	1.94936		107.26	2.64083		--			75.9535	1.61674
	81.9208	1.24952		142.223	2.44436		--			81.1851	2.1582
	81.2554	1.86031		150.238	2.39436		--			49.7068	2.63071
	97.1233	1.15077		144.726	2.31376		--			59.6609	1.71283
	41.3632	1.34936		151.168	2.55819		--			80.4148	1.29575
	94.888	9.5704		137.502	2.42159		--			57.6284	1.88339
	74.5293	1.40616		138.721	2.28281		--			53.3041	1.59516
	53.4185	1.47832		135.904	2.31302		--			61.99	2.20885
	83.6054	1.48989		141.501	2.78831		--			78.8182	1.68965
	77.4221	1.02218		133.262	2.66623		--			77.8232	2.48724
	52.0773	1.02519		141.11	2.49513		--			81.2425	2.36836
	94.9628	1.20819		135.514	2.30278		--			57.681	2.25544
	79.455	1.31272		142.414	2.34617		--			78.6781	1.90932
	40.6784	1.56646		142.341	2.82152		--			52.4169	2.75307
	74.6553	1.30366		145.035	2.58963		--			56.1348	2.56188
	98.8662	1.5941		139.046	2.23003		--			55.9994	2.36399
	93.4181	1.29786		145.155	2.55661		--			50.337	2.25559
	66.261	2.04262		145.065	2.36649		--			83.7562	1.76476
	87.7432	1.15416		125.721	2.375		--			81.1082	2.18054
	95.2427	1.2902		143.258	2.64527		--			60.8661	2.17825
	72.3699	1.53944		133.986	2.25186		--			76.4884	1.974
	70.5552	1.41763		152.85	2.38209		--			85.6595	2.11793
	98.5318	1.28863		149.059	2.37059		--			39.7612	1.60351
	74.4731	1.25951		147.2	2.62771		--			88.9956	1.6868
	80.5625	1.99644		145.391	2.70288		--			49.7675	1.46584
	92.0976	2.00488		145.09	2.11325		--			64.6548	1.94748
	68.1981	1.13322		151.164	2.2471		--			58.346	1.53578
	49.332	1.6311		125.715	2.35658		--			81.2913	2.53804
	83.7667	1.45666		151.605	2.23213		--			84.2565	1.22683
	75.1716	1.57784		143.83	2.39139		--			46.6973	2.19166
	92.9239	1.10926		178.132	3.31462		--			67.5298	1.324
	51.3365	1.25667		170.323	2.53047		--			61.6058	2.0652
	89.4029	1.85765		209.749	2.4026		--			84.1314	2.33387
	126.655	1.57651		182.689	14.0016		--			86.6874	2.33814
	120.2	1.19632		207.193	2.26272		--			73.5417	2.34189
	119.912	1.44817		184.714	2.31202		--			91.0703	2.29836
	113.607	1.73443		167.721	2.54237		--			88.9343	2.04305
	120.45	1.85042		206.356	2.64741		--			59.4914	2.11349
	110.071	1.99263		200.095	2.52024		--			79.9843	1.19096
	105.547	1.99203		180.801	2.20785		--			82.3429	2.10261
	107.551	1.62762		182.387	2.27778		--			42.4931	2.00687
	107.976	1.13871		175.058	2.25613		--			91.5779	1.70528
	106.822	1.9391		191.317	2.53781		--			80.7335	2.40935
	135.974	1.95044		176.176	2.61834		--			74.1978	1.29962
	119.125	1.98533		176.3	2.56988		--			93.3458	1.58837
	139.396	1.26673		168.293	2.33024		--			63.162	2.66112
	103.275	2.0243		172.533	2.42374		--			68.6599	1.39784
	112.582	1.37499		175.966	2.32361		--			59.789	1.92848
	108.867	1.82839		196.054	2.857		--			83.1559	2.24996
	107.459	1.33863		169.031	2.84682		--			64.986	1.55906
	105.362	1.13432		175.368	2.41867		--			84.966	2.28313
	122.465	1.40243		225.061	2.55691		--			80.9698	2.82315
	109.198	1.24594		213.741	2.3698		--			78.3425	1.90989
	141.583	1.16089		177.946	2.27039		--			74.5545	1.92625
	38.0496	0.99926		211.124	2.59048		--			91.4108	1.82527
	36.0121	1.00166		199.426	2.225		--			64.9204	2.66819
	49.3007	0.99712		190.879	2.70913		--			79.6106	1.66764
	41.2011	2.13125		178.589	2.63383		--			70.3869	1.84729
	41.3162	1.4665		217.506	2.29973		--			79.4767	1.50404
	56.9307	1.83967		144.172	2.553		--			78.7622	1.63321
	40.9083	1.44315		135.766	2.15458		--			88.1319	1.96994
	46.9645	1.9312		133.439	2.40933		--			86.6325	2.22816
	62.6407	1.49164		148.268	2.6822		--			82.1216	1.57914
	66.315	1.99352		139.678	2.27567		--			83.5956	2.22745
	82.591	0.99369		154.921	2.49644		--			80.656	2.12623
	66.8343	1.98868		143.715	2.21611		--			64.2598	2.19762
	79.7501	0.89649		143.896	2.5956		--			89.4825	2.21516
	57.3253	1.74038		156.737	2.30705		--			64.6612	2.06677
	44.608	1		182.126	2.32785		--			84.5019	2.69292
	50.8676	2.18898		176.589	2.65299		--			75.4825	2.71853
	77.6448	0.91504		204.716	2.41112		--			74.9926	1.5761
	63.3122	1.02591		178.074	2.38156		--			65.674	1.58214
	91.4198	1.21836		210.159	2.14435		--			82.8799	1.96462
	47.7636	1.97715		212.655	2.48309		--			81.474	1.40111
	62.5645	0.92004		201.488	2.30136		--			67.764	2.18077
	77.0313	0.53921		204.571	2.27458		--			80.2843	2.01948
	93.0474	1.00379		147.006	2.34		--			63.0944	2.03549
	72.5459	0.99193		143.428	3.09708		--			75.5891	2.0002
	96.0303	0.99802		148.118	2.38905		--			80.4336	2.00107
	44.9443	2.03542		140.491	2.42852		--			68.4638	2.59155
	75.4953	2.07692		148.967	2.26901		--			67.2695	1.75786
	94.0496	9.21199		147.154	2.44158		--			60.8724	2.3771
	100.196	0.98248		145.925	2.31562		--			60.7503	1.6936
	62.5108	1.98239		143.318	2.41805		--			87.012	2.36772
	66.5995	1.01747		150.743	2.59232		--			84.8246	1.3811
	58.7634	2.2417		146.316	3.11324		--			64.5859	2.18841
	40.3663	2.00165		138.198	2.32517		--			84.4331	1.98768
	70.7506	0.99882		152.306	2.73836		--			58.4313	2.52361
	50.5484	1.52147		146.868	2.8564		--			79.3904	1.82332
	80.8571	0.99589		160.998	2.47531		--			57.9841	1.7911
	61.8841	1.05536		145.379	2.44222		--			83.2354	1.56085
	70.3489	1.91089		149.593	2.21612		--			75.723	1.85273
	80.0208	0.9276		142.739	2.42612		--			81.6442	2.07142
	50.6378	1.26896		146.342	2.16081		--			68.9925	1.97488
	95.0132	1.99458		137.929	2.20052		--			68.9257	1.19775
	82.794	2.03949		180.179	2.98065		--			58.1459	2.5162
	97.0541	2.03471		178.174	2.70904		--			84.8611	1.91449
	95.0742	12.4265		188.001	2.40219		--			84.2202	1.93634
	91.5253	1.14326		177.537	2.33225		--			69.8907	2.0117
	100.367	0.99402		177.053	2.70607		--			50.5657	2.39212
	80.3216	1.82996		208.182	2.37601		--			71.8456	2.24955
	54.1619	1.66636		209.806	2.33932		--			54.7408	1.34082
	95.9893	10.0575		176.285	2.25		--			68.7401	2.21727
	97.566	1.30082		190.835	2.8522		--			68.6994	1.48189
	88.7039	2.13794		193.082	2.60679		--			47.0967	1.9537
	97.8418	1.60677		193.705	2.22057		--			66.1182	1.9285
	40.7088	1.97466		201.133	2.19668		--			48.22	2.31546
	101.397	1.87828		189.933	2.47473		--			74.0065	1.27277
	92.4634	12.3916		201.9	2.45852		--			72.3968	2.70167
	73.0115	7.01968		197.667	2.61432		--			83.7033	2.17039
	45.1248	2.78717		176.845	2.3984		--			67.7309	1.97191
	93.1696	13.7162		216.731	2.17606		--			60.7899	2.21782
	38.1338	0.99112		191.445	2.33982		--			42.6894	1.6061
	87.9831	2.00132		179.317	2.41853		--			40.8141	2.55439
	70.243	1.65958		192.745	2.57461		--			40.6096	2.20744
	100.963	0.9725		215.983	2.21703		--			46.09	2.19843
	111.215	0.86831		141.708	2.41191		--			82.1973	2.52419
	128.841	0.9955		144.127	2.56746		--			70.9935	1.36636
	108.017	1.00037		146.943	3.56307		--			43.8951	1.96864
	108.515	0.9295		175.419	2.26146		--			88.8205	1.97297
	112.387	1.03858		172.196	2.84158		--			68.6252	2.23634
	124.38	1.03665		160.772	2.40767		--			38.8841	2.28586
	125.363	1.21439		160.187	2.07915		--			22.9339	2.74292
	120.595	0.8716		201.704	2.02926		--			20.3919	1.79858
	123.226	2.06956		196.953	2.2619		--			31.4452	2.44332
	134.486	1.07171		205.049	2.28832		--			13.9397	2.33916
	165.795	1.86841		193.872	2.299		--			25.7405	1.95293
	118.972	1.94002		157.047	9.98467		--			19.5006	1.88082
	124.848	1.94851		161.951	2.10897		--			23.0896	2.11019
	108.52	2.23989		113.184	2.50684		--			15.3733	2.21706
	35.2192	1.30996		141.288	2.25529		--			15.8411	2.04398
	44.0772	1.04595		104.248	2.00383		--			42.4576	2.22645
	49.9117	2.00561		108.85	2.2751		--			42.2345	1.7484
	48.6773	1.03336		147.572	2.20885		--			46.1837	1.82402
	51.5268	1.13067		143.915	2.22203		--			49.1802	1.78232
	40.5338	2.00753		138.868	2.05381		--			52.1619	1.46587
	40.1877	1.45275		137.148	2.33691		--			59.0583	2.70058
	49.7826	1.11711		140.588	2.39152		--			55.6795	1.65126
	40.6093	1.29131		129.285	2.29858		--			49.9249	2.2762
	39.8543	1.95427		136.277	2.16432		--			49.8723	2.69211
	47.1998	1.47246		136.521	2.20742		--			45.0239	2.46772
	45.644	1.9969		146.698	2.16913		--			64.0185	2.13536
	41.1005	1.30507		144.852	9.54879		--			53.1089	1.18302
	40.7169	1.03896		146.578	2.11824		--			91.2359	1.73859
	60.4323	1.73317		136.646	2.54859		--			56.4412	1.83621
	55.7263	1.33287		138.652	2.18827		--			40.8611	2.46572
	43.6743	1.74746		145.731	2.24086		--			69.2148	1.26099
	65.6099	2.11433		148.513	2.67762		--			86.0772	2.6337
	71.069	1.43698		149.95	2.23472		--			82.6764	1.59115
	53.9942	1.67533		142.595	2.32683		--			93.244	2.11178
	66.0207	1.35226		140.983	1.97738		--			41.0447	2.3766
	43.8987	1.14135		147.526	2.32957		--			59.2456	1.17788
	64.8238	1.26992		147.357	2.12104		--			72.0523	1.96138
	66.3413	1.34406		194.268	1.96965		--			86.3977	2.38137
	90.9817	1.91716		198.598	2.01618		--			83.4166	1.75543
	91.8071	1.15147		202.206	2.2221		--			81.5259	1.78902
	39.9912	1.40451		208.451	2.28413		--			73.1253	1.89767
	50.6846	1.06996		181.557	2.48044		--			74.9302	1.97688
	94.8385	9.91278		214.389	2.57705		--			40.0922	1.61489
	59.6866	1.06234		177.083	2.50714		--			88.2219	1.93303
	94.6514	10.1891		175.367	2.28659		--			42.6069	1.9139
	44.8018	1.07608		186.377	2.41528		--			65.0941	1.60049
	73.9609	1.52394		199.251	2.35091		--			73.5689	1.9914
	40.186	1.33832		209.066	2.20189		--			77.6154	2.21447
	64.9148	1.78488		168.785	2.19186		--			64.8533	2.29523
	39.6844	1.59904		190.593	2.54093		--			66.6963	2.79186
	44.8462	1.00187		203.23	2.38333		--			84.0012	1.84853
	47.3207	1.70864		187.306	2.47201		--			61.3921	2.15323
	93.1146	1.22904		195.318	2.29568		--			58.6794	1.3908
	40.1689	1.25574		188.305	2.11583		--			87.6109	1.76514
	66.7364	1.03331		211.049	2.66346		--			67.0016	1.55312
	65.4126	1.18065		168.355	2.22436		--			41.2053	1.19254
	93.7598	1.65559		112.385	2.83707		--			66.3203	2.31308
	68.8228	1.00193		147.015	2.32939		--			83.0238	2.55582
	83.1162	1.04125		141.456	2.21977		--			38.9746	1.53805
	73.2891	1.47962		140.854	2.16754		--			77.1144	1.99141
	39.0885	1.26564		147.633	2.36699		--			88.5687	2.29727
	40.5767	1.72309		132.256	2.34464		--			14.5511	1.81617
	39.4078	1.06322		147.539	2.06276		--			30.5381	2.22008
	90.3824	1.49947		109.78	2.27235		--			31.821	1.7083
	82.3732	1.2098		147.171	2.06076		--			26.5176	1.36366
	45.2805	1.08381		148.959	2.4586		--			37.0279	2.02384
	80.0985	1.20683		122.312	2.36353		--			30.521	1.659
	93.0544	1.74003		137.362	2.33759		--			46.4139	1.60613
	86.7161	1.36626		168.692	2.14552		--			42.5514	2.04001
	64.4364	1.01962		145.409	2.45787		--			44.2566	1.23665
	78.0655	1.20397		90.6595	2.77992		--			80.1523	2.07632
	101.294	1.93861		127.657	2.31225		--			82.8881	1.91274
	74.0037	1.42899		149.797	2.78596		--			60.1456	2.93276
	74.0209	1.82135		145.939	2.48287		--			84.6212	1.95646
	86.1168	1.59279		156.028	2.3807		--			67.5188	1.62494
	78.0437	1.29392		151.67	2.39086		--			80.897	1.72696
	68.3411	1.80917		146.077	2.2675		--			92.0052	2.72383
	73.8957	1.60588		148.824	2.26951		--			93.8605	1.97729
	101.435	1.08734		144.913	2.41536		--			88.0962	2.83779
	75.1562	1.2771		147.815	2.51238		--			70.119	2.14972
	84.6766	1.73809		144.81	2.1614		--			87.2372	1.99775
	90.9818	1.00303		142.317	10.0571		--			87.131	2.43927
	93.7908	9.21609		191.994	2.36984		--			83.982	1.8546
	39.9014	1.00652		185.913	2.27242		--			88.6181	1.52013
	40.5723	2.00392		176.533	2.66093		--			87.3198	2.11019
	88.2413	1.23175		178.249	2.38481		--			86.1067	1.92623
	56.6553	1.0006		178.631	2.18009		--			82.4374	2.70071
	111.526	1.23496		196.587	2.69896		--			76.8199	2.23967
	122.718	1.49406		177.128	2.34419		--			76.1022	2.28986
	121.317	1.71143		171.197	9.77506		--			76.6047	2.5253
	109.222	1.53106		171.118	2.24803		--			80.6108	2.3729
	109.777	1.33951		195.79	2.22229		--			88.9469	2.39911
	104.942	1.0349		178.405	2.66021		--			85.315	2.0523
	36.8805	1.78006		185.331	2.83119		--			77.6946	2.07467
	44.1274	2.00856		180.733	2.40838		--			84.9679	1.59217
	42.0203	1.01188		181.499	2.21815		--			80.4767	1.70048
	53.3281	1.6794		177.933	2.78211		--			86.5334	1.63854
	50.77	2.03647		170.081	2.21452		--			90.3345	2.86138
	45.6806	1.21489		173.429	2.27224		--			90.1935	1.47719
	47.5104	1.88465		230.245	2.12986		--			81.1779	2.60379
	45.9755	1.3863		167.374	2.3902		--			93.7424	2.0907
	46.1788	1.00102		180.944	2.6515		--			91.0503	2.06025
	42.853	1.04463		144.9	2.57997		--			89.4525	2.38101
	54.6644	1.16081		147.241	2.32921		--			93.4971	1.81482
	46.0641	1.05809		142.581	2.28241		--			65.611	1.23241
	57.2753	1.94506		135.304	2.60065		--			79.5583	1.41872
	54.3687	1.03931		146.273	2.50621		--			90.8026	2.49274
	54.6092	1.97366		153.03	2.5618		--			91.415	1.7823
	45.9381	1.29377		148.942	2.49718		--			84.3619	1.91066
	50.7429	1.99624		149.846	2.55877		--			77.3151	1.49058
	52.3006	1.99666		181.685	1.98165		--			44.7941	2.15288
	51.583	1.99272		206.349	2.70068		--			29.8706	2.5874
	59.6619	1.03518		193.571	2.28551		--			13.2257	1.9975
	46.2526	1.0958		172.901	2.4354		--			35.2572	1.69822
	47.7954	1.54323		175.676	2.46239		--			34.2463	1.34653
	52.7813	1.59378		177.033	2.65238		--			36.1689	2.7982
	55.1914	2.04395		209.696	2.99107		--			46.3426	1.67524
	54.8613	1.99804		208.337	2.46719		--			49.272	1.82839
	63.2648	1.18357		213.09	2.26949		--			46.8995	1.70561
	61.6261	1.16358		193.293	2.19435		--			56.9205	1.56748
	40.5837	1.05683		129.035	2.5306		--			61.7473	1.80793
	66.2075	1.51497		94.0481	2.50362		--			60.9477	2.82988
	50.9774	1.78421		143.015	2.31968		--			74.6877	2.69686
	49.844	1.02058		135.046	2.08018		--			57.9506	1.77861
	48.0226	1.00224		150.342	2.40943		--			68.0624	1.85838
	40.3957	1.72087		149.444	2.16023		--			62.5467	1.58723
	46.8524	1.7215		146.793	2.24916		--			56.5293	1.62714
	63.5139	1.12029		147.036	2.46392		--			65.3514	2.79152
	42.5241	1.04282		149.622	2.49895		--			67.8268	1.92361
	64.6185	1.80325		184.257	2.37403		--			98.1175	2.27306
	45.2215	1.98368		177.9	2.26965		--			77.9278	2.12106
	41.4458	1.11344		191.762	2.32837		--			86.6204	1.92011
	74.4196	1.88057		178.156	2.21495		--			64.7401	2.03021
	49.5125	0.98197		170.409	2.47212		--			68.9278	2.23573
	47.9404	1.43873		189.115	2.20753		--			67.1465	2.68544
	65.6665	1.97605		184.407	2.45526		--			74.1144	2.32507
	41.1629	1.13257		175.901	2.39045		--			87.6907	2.66082
	51.6594	1.28488		176.806	2.35473		--			70.809	1.96916
	39.4785	2.062		177.854	2.96645		--			70.6221	2.1638
	54.3407	1.01858		217.081	2.301		--			70.024	1.72875
	74.6394	2.04813		136.208	3.06398		--			68.7234	2.10321
	53.4762	1.9443		171.864	2.58731		--			63.8071	2.4751
	45.393	1.51478		164.107	2.1993		--			60.0174	2.61868
	43.6657	1.11396		143.921	2.42882		--			76.2726	1.56477
	53.2577	1.12196		132.075	9.48264		--			69.9262	1.74347
	46.6934	1.76311		149.559	2.75158		--			73.0965	1.47263
	54.7089	1.32566		145.851	2.83439		--			87.4214	1.82161
	74.5305	1.27024		142.916	2.33195		--			13.1198	1.64345
	92.911	10.5915		143.143	2.22612		--			12.7459	2.36601
	53.0264	1.93725		145.787	2.72475		--			13.5492	2.37203
	96.9432	1.99891		149.841	2.41636		--			13.1319	2.46375
	65.9136	1.95916		149.109	2.45245		--			13.0695	1.87503
	58.3144	1.10678		144.743	2.28027		--			13.0708	1.99107
	60.0876	1.36993		149.072	2.45181		--			15.2553	1.50353
	40.3439	1.99271		133.678	2.6313		--			13.0288	2.06223
	66.6293	1.94825		143.806	2.55412		--			18.0072	1.89057
	93.3009	9.90153		140.919	2.79749		--			13.6048	2.14346
	65.7247	1.15161		144.999	2.23351		--			19.6261	1.32142
	95.3628	9.69964		146.83	2.26863		--			20.4499	2.04972
	40.7253	1.07076		148.295	2.60744		--			53.5601	1.73751
	73.2945	1.33761		145.437	2.17349		--			85.3772	1.97476
	89.2344	1		142.803	2.12037		--			21.1785	2.29872
	100.039	1.09954		143.226	2.24404		--			30.224	2.16087
	51.7277	1.99115		62.3122	2.65166		--			33.3574	2.12878
	78.0013	1.98408		187.403	2.47894		--			34.4168	2.14576
	65.7791	1.42621		179.898	2.88055		--			14.2422	2.3247
	41.4793	2.09176		175.635	2.25714		--			54.0499	1.81332
	67.904	1.41369		177.53	2.449		--			59.1204	2.35623
	39.1765	1.03185		170.657	2.6036		--			49.4951	2.0344
	74.6038	1.56458		179.205	2.41694		--			52.4509	2.27705
	87.4514	1.17063		193.24	2.26144		--			58.2956	2.48292
	44.0191	1.88932		175.346	2.09698		--			56.9843	2.35132
	41.7015	1.04204		206.761	2.31765		--			55.3059	1.9515
	46.9387	1.75153		209.055	2.29569		--			46.3408	2.27168
	40.7375	1.8203		219.429	2.52425		--			55.0322	2.20761
	61.0784	1.91796		189.207	2.56983		--			68.6479	1.48729
	88.7273	1.26551		150.171	2.29351		--			65.8719	2.59385
	82.6475	1.81236		140.483	2.39097		--			47.2777	2.29035
	40.5466	1.14585		146.195	2.28214		--			67.583	1.56118
	73.5908	1.04332		148.951	2.3047		--			71.6606	2.07774
	42.4181	2.01584		146.252	2.3773		--			66.3398	2.09546
	47.9129	1.44312		148.862	2.3857		--			60.277	1.61331
	45.3925	1.13461		147.672	2.54016		--			68.6891	2.756
	78.282	1.9246		147.243	2.24281		--			60.5552	1.67969
	68.8167	1.56455		149.007	2.41234		--			59.3981	2.12902
	87.7207	1.80457		145.228	2.38775		--			70.5036	1.26212
	67.4724	1.06421		114.821	2.61404		--			62.6692	2.11776
	49.5226	1.32222		141.249	2.19201		--			71.5942	2.23511
	86.9001	1.27821		138.788	2.27741		--			69.2663	1.4969
	95.7273	12.1216		144.38	2.42668		--			67.2835	2.13298
	42.8776	1.18016		147.914	2.57427		--			85.9761	1.20138
	97.4184	1.95586		180.292	2.35986		--			67.6647	2.6831
	77.432	1.8259		188.807	2.78338		--			63.2094	2.17253
	99.9545	1.47634		186.212	2.34895		--			69.2891	2.96339
	99.2739	1.4803		190.4	2.25552		--			69.8547	2.12577
	60.2073	1.08461		193.175	2.45666		--			63.3603	2.23876
	40.6778	1.14434		201.407	2.54431		--			72.8274	2.00293
	46.1826	1.12554		182.792	2.30599		--			66.9038	2.04734
	40.1952	1.85101		202.492	2.23161		--			69.9218	2.18046
	83.8441	1.88039		176.642	2.68511		--			51.292	1.97508
	40.2808	1.04438		192.089	2.25377		--			43.0244	2.79718
	99.7966	1.09114		192.663	2.53947		--			53.9984	2.79735
	84.1674	1.39948		182.483	2.56739		--			72.7179	2.15842
	79.7133	1.01736		191.618	2.29732		--			74.8846	2.2721
	72.4751	1.02798		176.298	2.76565		--			39.6401	2.59521
	94.111	10.4992		190.488	2.6417		--			75.3342	2.85346
	89.3387	1.3104		203.958	2.44006		--			68.0651	1.71486
	93.7059	1.09948		173.262	2.14426		--			73.3888	1.55133
	82.859	1.19058		204.759	2.39805		--			48.7432	1.93608
	96.5301	1.97778		208.01	2.32408		--			73.0092	2.48888
	49.7794	1.05332		180.471	2.61456		--			55.5324	2.64157
	86.891	1.1804		145.849	2.09375		--			61.2334	1.77066
	41.568	1.46608		147.238	2.193		--			73.6691	1.61241
	101.348	1.06832		150.061	2.58295		--			62.641	2.67082
	42.653	1.22832		151.218	2.20905		--			74.5738	2.47765
	92.0054	8.26761		148.198	2.53775		--			65.835	1.72804
	99.1468	9.53028		180.667	2.46672		--			73.7217	1.88642
	53.2082	1.23528		183.391	2.80811		--			25.5856	2.36476
	40.1945	1.25376		173.826	2.29362		--			19.6006	2.69797
	82.9339	1.90025		178.048	2.19332		--			17.7898	1.48199
	75.8203	1.025		179.509	2.29257		--			56.1709	1.25232
	97.2831	10.424		172.181	2.21637		--			22.4518	1.58144
	78.3409	1.06831		214.334	2.6288		--			28.4249	1.61981
	96.7099	9.40272		176.686	2.31789		--			22.8287	2.15608
	78.1399	1.12136		175.142	2.2163		--			17.124	1.53724
	90.0754	1.06388		194.529	2.18138		--			14.0854	2.06859
	89.6656	2.00585		172.168	2.45668		--			19.75	2.03538
	71.8163	1.08214		156.791	9.25358		--			31.1178	2.42235
	97.2866	1.81313		160.126	2.23767		--			28.9472	2.29247
	94.781	1.3095		193.905	2.21192		--			20.3539	1.94216
	40.3217	1.86233		190.928	2.2234		--			16.3488	2.0294
	76.6777	1.98828		177.841	2.44266		--			28.9833	1.86441
	79.9261	1.02988		209.567	2.46418		--			31.2847	2.78077
	40.6885	1.97559		207.976	2.88599		--			20.7405	1.66627
	73.9557	1.43987		189.623	2.54993		--			31.0708	2.23598
	67.6922	1.81816		209.66	2.55959		--			29.3242	1.83565
	88.5082	1.36692		196.568	2.25		--			44.1712	2.4476
	40.5929	1.25702		174.737	2.3284		--			45.301	2.43817
	81.8579	1.04561		166.228	2.56021		--			46.4566	2.374
	47.1365	1.18907		83.465	2.11728		--			54.1301	2.14961
	65.9578	1.235		195.168	2.91943		--			54.6727	1.56718
	92.5275	1.23684		97.8554	2.22413		--			57.2331	1.40918
	83.2248	1.80126		157.059	3.17836		--			45.5666	1.55738
	95.9885	1.4493		154.595	2.43088		--			44.7876	2.01663
	58.2114	1.32729		145.682	2.41871		--			57.3109	2.29756
	84.1703	1.11172		151.951	2.58296		--			42.2979	1.97772
	51.0112	1.24463		149.12	2.83273		--			50.6434	1.61188
	113.727	1.51245		137.871	2.69327		--			51.9076	2.2839
	125.445	1.60116		160.508	2.23097		--			56.596	1.98991
	124.17	1.00159		145.751	2.53644		--			64.253	2.43044
	134.046	1.22341		147.127	2.58651		--			46.0484	1.97029
	107.538	1.0823		146.642	2.47936		--			55.2254	1.6711
	109.21	1.99941		146.108	9.96465		--			50.9901	1.46906
	120.882	1.074		182.427	2.5903		--			56.5333	2.23944
	119.575	1.00521		177.366	2.2006		--			75.6863	2.28571
	108.249	1.12651		178.98	2.21331		--			56.3623	1.88777
	111.472	1.12621		189.029	2.50471		--			81.4292	1.67596
	104.759	2.02222		191.081	2.40449		--			58.3206	1.72286
	113.7	1.42965		176.823	2.41187		--			69.9197	1.88116
	114.35	1.05523		209.362	2.40048		--			77.5751	2.75912
	110.278	1.30482		202.812	2.35163		--			66.3872	2.02504
	131.939	1.26291		217.898	2.6716		--			69.8154	2.02217
	106.447	1.80318		213.781	2.50035		--			76.1829	2.64042
	110.824	1.39033		158.067	2.70937		--			87.6788	2.96662
	129.763	1.34992		148.842	2.14743		--			83.5643	1.67266
	31.1001	1.10111		145.991	2.28254		--			62.8595	1.78632
	30.897	1.81296		155.055	2.7254		--			75.0181	2.26864
	30.6477	1.17536		145.732	2.27224		--			68.1938	2.81944
	31.7273	1.07261		199.418	2.75606		--			67.1694	2.42294
	43.5523	0.99972		206.309	2.34184		--			70.2155	2.45262
	42.6609	1.888		202.083	2.32687		--			67.2904	1.86116
	48.5269	1.79429		142.489	2.63555		--			68.2863	1.8375
	41.5273	1.8445		141.05	2.28478		--			77.1155	2.36021
	42.0894	1.00518		188.644	2.13617		--			63.083	2.15777
	40.6856	0.99609		213.658	2.34317		--			63.401	1.47449
	48.5062	1.04569		90.403	2.32971		--			56.7145	2.78534
	42.8186	1.42383		110.233	2.50752		--			62.3102	2.02946
	42.3073	1.01261		128.721	2.34095		--			74.4119	2.05461
	49.6862	1.9015		129.205	2.60449		--			66.7346	1.80811
	48.2558	1.8358		114.049	2.27281		--			81.1973	1.83809
	40.473	2.02495		161.554	2.36204		--			73.7951	2.24541
	48.1394	0.97001		161.316	2.22192		--			73.6027	1.96915
	51.6672	1.99919		200.744	2.07338		--			63.2297	2.02321
	50.2994	1.34389		163.771	2.3716		--			61.6409	1.97264
	42.4884	1.14086		169.051	2.21066		--			82.709	2.21277
	41.2336	1.31323		114.718	2.50797		--			73.8134	1.19535
	43.1783	1.98629		129.91	2.40568		--			71.5247	1.89706
	62.6935	1.12975		111.539	2.62356		--			67.0303	2.07852
	65.9929	1.26297		199.701	2.53167		--			39.6365	2.39701
	54.5236	0.9332		127.38	2.78926		--			75.9372	2.4447
	58.1616	0.99634		193.201	2.25193		--			64.718	2.1898
	58.3436	1.38002		199.931	2.26338		--			67.488	2.26588
	45.4461	1.45814		205.038	2.18086		--			63.7444	1.66483
	92.1971	4.63059		208.231	2.1936		--			72.9023	1.37924
	40.2461	1.35951		143.802	2.46115		--			64.9464	1.81418
	73.7767	0.8779		140.265	2.21224		--			65.4649	1.5916
	61.9845	1.00364		149.48	2.22337		--			71.0875	2.0662
	75.0825	0.99981		139.937	2.07595		--			97.0199	1.0973
	59.6761	0.94797		149.426	2.24557		--			70.6549	2.21154
	99.1403	0.97059		164.131	2.54472		--			70.8489	2.35637
	93.3891	0.86171		144.37	2.22982		--			66.9326	2.2056
	94.5508	8.20798		196.78	2.25183		--			71.0534	1.64245
	40.1072	0.99967		207.246	2.38053		--			64.403	2.73337
	57.154	1.10186		204.559	2.01641		--			49.0802	2.28155
	62.6977	1.90746		197.225	2.24855		--			61.767	1.22104
	66.1936	0.99804		190.994	2.27662		--			66.2067	1.56854
	91.108	0.99306		140.2	2.20951		--			69.2375	1.36067
	85.3954	1.00037		141.914	2.31795		--			58.0599	1.94248
	59.0993	1.70211		138.307	2.06531		--			79.1604	1.70191
	70.1336	0.98785		147.889	2.03865		--			67.7861	1.72156
	40.7414	1.16933		132.748	2.08315		--			74.2396	1.70078
	72.5475	0.95669		137.197	2.25936		--			67.9466	1.30261
	80.0527	0.99647		134.713	2.19208		--			73.9655	2.43244
	53.408	1.40716		143.478	2.01005		--			79.773	2.1769
	95.2439	9.64798		145.747	2.19703		--			76.8728	1.14353
	53.4153	0.9983		146.26	2.13226		--			75.4209	1.30044
	53.3021	1.8393		147.648	2.29295		--			74.4683	1.66636
	75.9685	0.99963		140.708	2.13146		--			62.9695	1.66207
	90.028	0.99012		119.752	2.25704		--			47.5767	2.16132
	57.5635	1.0013		142.167	2.14778		--			72.4151	1.65677
	87.3746	0.97838		148.279	2.12651		--			41.9956	1.68408
	57.1202	1.49307		145.923	2.19126		--			66.2571	1.30559
	56.9564	0.99502		146.386	2.33411		--			40.3307	2.28974
	46.4921	1.36438		130.102	2.14869		--			69.5244	1.74271
	71.9865	1.01421		146.814	2.37868		--			23.8775	2.17044
	67.8375	0.96353		143.138	2.26617		--			30.0335	2.40156
	54.7892	1.93675		146.916	2.41518		--			15.9705	1.84397
	51.4448	1.98862		182.509	2.21925		--			33.7933	2.51831
	81.2231	1.01125		185.946	2.12036		--			17.7805	1.82034
	90.9264	1.84666		190.591	2.22045		--			14.8219	1.50415
	72.1005	0.9999		202.122	2.08747		--			29.9198	2.05606
	61.1392	0.99899		192.125	2.19533		--			41.8487	2.00655
	50.9839	1.05607		197.161	2.14731		--			72.6111	2.23935
	89.2332	1.05815		200.169	2.33909		--			39.4884	1.28293
	95.9744	1.98463		205.339	2.14355		--			53.2769	1.66365
	83.6071	1.00015		206.25	2.12066		--			29.4853	1.44456
	96.3875	10.1837		111.605	2.32299		--			21.3495	1.8165
	99.2543	0.98471		119.235	2.84879		--			91.7737	1.8209
	99.5702	0.99962		108.514	2.31838		--			66.4885	1.38043
	93.7434	8.15953		133.449	2.21112		--			19.3826	1.82264
	93.4824	9.75142		130.715	2.30349		--			31.9324	1.33619
	44.1475	1.87997		146.031	9.12391		--			34.1693	1.39341
	40.5126	0.99705		132.862	1.93718		--			42.6407	1.73808
	75.5116	1.00849		142.769	2.25152		--			53.9004	1.61771
	99.525	0.92414		144.785	2.65891		--			52.2674	1.31399
	74.7759	0.9999		133.609	2.35462		--			47.3104	1.94348
	90.1638	1.03257		142.34	2.13469		--			47.5462	2.47855
	76.6506	2.02233		122.479	2.26287		--			47.3333	2.60224
	69.554	1.02447		143.076	2.22387		--			55.4963	2.30815
	48.9119	1.03805		120.239	2.23694		--			48.3051	1.494
	92.9232	0.86304		143.322	2.41048		--			45.8734	2.49235
	70.8462	1.99453		149.737	2.3327		--			78.5875	2.52835
	40.6893	1.3917		145.084	2.48072		--			57.2943	1.43982
	66.0015	1.99194		137.229	2.34894		--			68.5838	1.97771
	40.5217	2.02557		189.81	9.01157		--			58.6006	1.29969
	69.9485	1.96482		195.271	2.28128		--			53.9176	1.53733
	69.3501	1.96143		192.986	2.20951		--			51.2036	1.67912
	77.9644	0.69546		186.173	2.42638		--			62.8209	1.99272
	99.172	1.68701		206.221	9.51555		--			84.272	2.26576
	94.1153	13.12		238.129	2.65843		--			73.7934	1.93783
	38.8263	1.00179		249.499	2.17105		--			66.02	1.92728
	84.8626	1.94347		230.451	2.37412		--			77.7338	1.98524
	76.4651	2.00646		225.121	2.2		--			67.9311	2.58626
	59.7769	1.07168		234.287	2.3573		--			78.0568	2.11516
	91.9613	1.14259		134.215	2.02237		--			68.1121	1.96845
	41.9074	0.99783		140.365	2.00144		--			68.2867	2.40409
	121.358	0.9985		147.715	2.0641		--			75.6427	2.66866
	116.267	1.4591		142.981	2.14004		--			76.1362	1.93056
	108.648	0.95255		149.221	2.27581		--			64.891	2.53094
	108.964	1.11557		142.872	2.01146		--			90.1948	2.19864
	117.239	1.01026		148.39	2.07653		--			69.3479	1.75952
	127.239	1.00256		143.083	2.34831		--			66.2247	2.66494
	123.305	1.33069		146.325	2.28731		--			46.0296	1.2052
	157.425	1		150.634	2.38741		--			71.7081	2.01883
	108.332	1.22541		184.894	2.20149		--			69.9822	1.54587
	127.962	2.02545		203.176	2.30876		--			89.8918	1.49276
	51.7225	1.98934		203.262	2.16847		--			76.4637	2.42707
	53.4201	1.77149		195.559	2.11549		--			59.3909	1.47621
	44.2791	1.63577		185.488	2.48267		--			84.1281	1.19192
	43.868	1.29897		192.768	2.38445		--			78.0209	1.61606
	42.3257	1.23137		215.107	3.05036		--			57.1292	2.42261
	43.4866	1.12657		196.643	2.20416		--			60.9142	2.29782
	54.7225	1.42332		213.321	2.31003		--			46.0008	1.15547
	42.1035	1.20612		175.519	2.12022		--			70.642	2.12811
	47.7231	1.51076		135.138	1.99118		--			67.1098	2.94869
	41.3126	1.85118		147.324	2.66195		--			71.2603	2.29263
	60.3284	1.05213		143.184	3.0991		--			69.8233	2.22644
	67.0933	1.0221		169.678	2.17011		--			68.6602	2.49305
	56.7724	1.3176		159.777	1.99117		--			95.9854	2.20184
	62.1894	1.52525		179.782	2.31006		--			83.3131	1.87979
	41.4579	1.20677		182.014	2.21604		--			67.9989	1.69415
	69.2138	1.20458		195.647	2.53036		--			66.5692	1.87713
	60.8307	1.15765		186.613	2.59238		--			67.1612	1.82059
	67.4968	1.91227		138.049	2.33139		--			66.3422	2.02308
	45.9665	1.23067		140.903	9.60531		--			74.2211	1.80223
	73.2546	2		145.069	2.49424		--			76.578	1.60614
	66.6799	1.30596		144.543	2.43472		--			68.1225	1.95749
	54.5756	1.0594		127.543	2.05191		--			40.3223	1.76899
	60.9109	1.27093		146.187	2.51872		--			68.5464	1.87319
	66.2353	1.31036		114.6	2.25115		--			59.05	2.41756
	73.6576	1.12044		128.541	2.26754		--			66.0967	2.25087
	65.8288	1.44862		122.478	2.91602		--			84.9291	2.1269
	50.306	1.50213		147.513	2.39428		--			74.9911	1.86979
	98.0398	1.99026		142.101	2.5775		--			70.299	2.16759
	66.1035	1.208		143.919	2.28659		--			74.0529	2.24228
	46.9404	1.63013		151.128	2.74669		--			80.4338	2.36274
	78.4026	1.856		144.033	2.23006		--			71.9464	2.88793
	90.2517	1.9112		146.297	2.39913		--			79.4404	2.05682
	74.6863	1.38356		133.92	2.28601		--			75.1478	1.52378
	95.4729	11.5465		146.341	2.6434		--			69.1759	2.07787
	79.8649	1.63356		136.356	2.18141		--			69.0692	1.75492
	56.587	0.99916		126.677	2.41237		--			70.2418	1.87507
	66.4093	1.48243		149.818	2.6057		--			66.071	1.92339
	95.4841	8.65446		141.116	2.33578		--			66.2831	2.86253
	43.4568	1.31622		144.473	2.20443		--			56.3959	1.34965
	88.3612	1.25995		130.576	2.46083		--			76.6164	1.9706
	79.9567	1.58982		190.312	2.5205		--			70.299	1.47005
	95.228	10.147		207.359	2.39569		--			68.0238	1.90065
	77.737	1.56306		189.84	3.30856		--			76.4038	2.46089
	52.3783	1.28894		200.058	2.47631		--			88.1238	1.57393
	91.9975	1.27213		199.56	2.70789		--			70.8339	2.08123
	95.6769	9.33002		209.114	2.49913		--			73.8708	1.80464
	92.4924	1.71464		128.028	2.77516		--			69.2071	1.22154
	86.7895	1.03127		135.233	2.60998		--			70.4987	2.01852
	88.8573	1.5349		132.551	2.41682		--			42.6278	2.20604
	83.7498	1.76813		146.841	2.23347		--			73.9249	1.94025
	82.5904	1.77266		147.7	3.02163		--			38.9721	1.52337
	95.9917	1.56464		130.688	2.67028		--			61.4902	1.9111
	84.4194	1.7299		145.443	2.46037		--			38.8763	1.94612
	86.968	1.79954		146.598	2.23039		--			67.3742	2.15207
	97.0183	9.49831		144.084	2.55698		--			60.3372	1.86005
	61.7258	1.23358		147.329	2.81566		--			77.1495	1.71557
	80.8516	1.35281		140.374	2.99879		--			41.8251	2.12101
	99.2774	1.10782		140.217	2.15355		--			71.83	1.10014
	94.9588	1.3432		148.015	2.3993		--			70.5712	1.61954
	94.1206	9.42547		147.62	2.5777		--			65.4255	1.78418
	87.6411	1.5321		131.02	2.10506		--			70.2588	1.7861
	70.3088	1.61051		147.734	2.19888		--			59.647	2.73143
	71.4351	1.21812		145.111	2.57572		--			55.6104	1.86319
	74.6862	1.27568		145.976	2.71969		--			65.4928	2.22711
	78.2294	1.67684		143.524	3.40337		--			66.3713	1.60284
	93.8347	1.46291		195.678	2.45658		--			39.3614	1.65965
	92.6746	1.28767		206.308	9.32287		--			21.4926	1.53455
	52.5708	1.46368		184.966	2.5045		--			18.5971	1.52462
	92.4169	8.94306		178.43	2.81167		--			15.7026	2.26202
	97.1845	1.48844		212.176	2.39235		--			28.3666	2.05771
	41.9849	1.06726		204.134	2.81252		--			16.5066	2.01415
	43.3578	1.6158		139.967	2.36996		--			13.9881	2.67918
	81.937	1.62407		147.733	2.4414		--			14.7733	1.8178
	43.7316	2.35357		140.485	2.55666		--			33.6739	1.86013
	42.0888	1.56904		126.269	2.22727		--			41.813	1.7894
	109.471	1.23591		125.339	2.53849		--			41.239	2.67165
	109.194	1.55198		146.267	2.30377		--			15.9458	1.77548
	131.436	1.60339		145.135	2.36094		--			31.1152	1.8798
	115.515	1.20322		148.271	2.45522		--			15.2239	1.3007
	123.481	1.34283		133.482	2.48719		--			12.7765	1.6673
	108.997	1.96282		146.028	2.38545		--			77.569	1.5242
	128.773	1.82417		144.709	2.63104		--			62.0696	1.74267
	145.149	1.20828		122.893	2.55271		--			18.894	2.46305
	124.396	1.80245		193.555	2.1118		--			28.524	1.56491
	112.965	1.69509		199.261	2.6332		--			23.4112	2.79869
	130.2	1.65874		184.484	2.19932		--			16.7888	2.68179
	125.198	1.36077		147.616	2.70588		--			34.9165	1.81615
	105.769	1.48623		140.356	2.63366		--			22.0115	1.86541
	31.0004	1.07714		139.862	2.50902		--			21.7571	1.98134
	31.2179	1.00883		168.476	2.33639		--			53.4652	2.15778
	36.1446	2.71329		178.574	2.40372		--			49.5837	1.73443
	52.3778	1.98022		167.29	2.61379		--			45.5857	2.08838
	45.1117	1.38618		193.373	12.1703		--			48.268	1.71756
	55.1399	1.00991		179.062	2.63845		--			52.0119	1.16856
	47.4932	1.11111		130.117	2.04515		--			51.8646	2.36631
	42.7444	2.01678		143.987	1.84844		--			42.6011	2.41158
	49.5998	1.00175		143.385	2.949		--			52.6999	2.10773
	60.0333	1.99522		145.647	2.59798		--			48.3445	2.14263
	55.3634	1.79737		147.398	2.56397		--			41.5449	1.44083
	66.5934	2.0262		141.775	2.50668		--			41.0395	2.23865
	66.8693	1.83566		149.159	2.21359		--			67.7916	2.28358
	56.755	1.04022		142.903	2.67291		--			64.9506	2.3946
	40.5386	1.2397		145.421	2.57902		--			60.9544	1.48497
	40.844	1.34139		147.968	2.82427		--			57.4772	2.12898
	52.3079	1.0122		137.93	2.37361		--			73.6721	1.71915
	55.1505	1.55479		188.535	2.35185		--			76.4843	1.99065
	60.301	2.04449		195.057	2.61134		--			66.0011	1.72679
	51.0697	1.28993		197.086	2.45344		--			84.0287	1.55581
	40.4613	1.1336		205.032	2.57047		--			67.2673	2.10402
	61.293	1.17559		204.171	2.60146		--			62.424	1.64299
	47.9783	2.04931		205.18	2.87481		--			77.0193	1.94865
	52.7175	1.6735		211.53	2.52921		--			65.3745	1.60412
	55.7943	1.00432		189.452	2.70785		--			76.7854	1.85976
	47.6592	1.55358		126.721	3.04215		--			55.6481	2.1914
	45.9323	1.30046		132.77	2.24838		--			68.5853	1.04272
	49.3053	1.03752		140.098	2.42776		--			57.4258	2.47199
	48.7138	1.0813		143.69	2.71969		--			57.0053	1.80353
	49.3537	1.05392		143.349	2.49589		--			63.6601	2.13617
	38.9715	1.01456		135.458	2.31812		--			56.0805	2.26989
	55.9671	2.00103		115.227	2.79049		--			71.0944	1.76019
	51.7474	1.13993		147.911	2.31343		--			65.0648	1.04215
	42.2067	2.00151		148.282	2.58561		--			80.0013	2.01145
	48.8929	1.36971		145.299	2.8211		--			56.7611	2.66283
	41.0982	1.11444		144.788	2.5499		--			77.1737	1.39559
	60.7973	2.02068		135.51	2.55772		--			57.102	2.35696
	50.6478	1.56663		134.282	2.46482		--			80.924	1.64154
	56.5563	1.97427		143.9	2.32403		--			61.537	2.36801
	53.7394	2.00597		136.446	2.28806		--			67.795	2.291
	45.8052	1.59277		145.583	2.33236		--			71.7996	1.51965
	50.3793	1.37073		145.454	2.71833		--			52.4683	1.47716
	60.6221	1.36353		146.83	2.39894		--			73.1697	2.61318
	66.9727	1.69384		138.198	2.43902		--			75.8703	2.1596
	41.5341	1.29766		152.784	9.04035		--			54.2993	1.65712
	41.9671	1.14438		140.301	2.49189		--			78.262	2.26512
	44.5401	1.01249		117.779	2.56927		--			83.3169	1.88288
	62.6326	1.10767		142.671	2.70476		--			93.7659	2.1192
	65.6501	1.00936		143.847	2.76685		--			64.5983	1.8984
	74.5661	1.02786		184.948	2.62506		--			79.9564	1.73424
	41.1234	2.03246		208.874	2.56375		--			77.4913	1.95164
	55.6985	1.99359		199.5	2.44225		--			79.0933	1.38238
	94.1684	1.45068		221.96	2.49888		--			81.3941	1.76195
	41.162	2.05524		179.972	2.75166		--			42.2399	1.23154
	52.9502	1.05354		210.499	2.64824		--			75.7858	2.62433
	58.7584	1.37		181.003	2.44751		--			73.8716	1.86802
	62.5907	2.09753		201.54	2.24489		--			74.9167	2.26715
	61.4766	1.26293		144.754	2.22444		--			79.7909	2.60546
	58.5135	1.11172		142.051	2.44454		--			71.5208	2.05023
	46.1484	1.25133		133.085	2.51618		--			71.4603	2.33755
	41.3914	2.15918		144.312	2.38654		--			77.4968	2.41176
	79.9118	1.66852		145.642	3.31077		--			72.0673	1.9323
	48.7056	1.03771		137.725	2.62734		--			59.094	1.75726
	52.2646	1		145.96	3.23006		--			74.8492	1.81768
	66.6751	1.60792		139.45	2.5743		--			95.0628	2.4357
	98.1898	1.02828		180.366	2.41038		--			75.9185	2.62487
	40.4458	1.01383		188.031	2.26327		--			66.5169	2.01145
	95.3094	1.83428		204.703	2.33382		--			64.2943	2.12945
	70.6315	2.00625		138.158	2.68562		--			75.0232	1.69503
	72.1397	1.45564		137.386	2.48672		--			66.5917	2.44194
	70.4227	1.69782		142.317	2.5007		--			67.346	2.65259
	48.5181	1.06893		150.216	2.365		--			71.1708	1.55568
	49.7209	1.3937		146.501	2.25052		--			74.2413	1.64986
	56.7844	1.09766		187.661	2.63532		--			67.0526	2.52304
	51.0347	1.79165		118.549	2.67089		--			66.7473	1.63945
	48.4315	1.82855		139.441	3.16549		--			74.5997	2.04403
	44.1308	1.07699		139.408	2.52718		--			74.2646	2.13003
	87.7302	1.03765		136.558	2.51958		--			63.3837	1.80643
	93.5893	1.05404		144.032	2.56396		--			63.568	1.80316
	65.4306	1.07906		146.538	2.76951		--			38.9936	2.08087
	68.8069	1.06049		143.939	2.64681		--			78.906	2.41378
	99.0512	1.36141		140.888	2.3853		--			68.3394	1.59244
	90.185	1.05608		141.248	2.46319		--			39.5292	2.37988
	82.1168	1.91287		143.251	2.66145		--			68.0585	2.07879
	96.6924	14.2805		144.487	2.3097		--			80.3371	1.20182
	70.6981	1.15422		151.647	2.59889		--			82.2271	2.53393
	75.4978	1.31565		188.301	2.26966		--			59.5164	1.88824
	55.4479	1.52159		187.98	2.69684		--			76.2942	1.14418
	73.4914	1.99841		192.01	2.14022		--			45.6293	2.35338
	85.8631	1.97768		199.305	2.64589		--			39.2431	1.85451
	42.1811	2.99002		183.376	2.38636		--			21.053	2.05412
	75.0757	1.02443		211.948	2.04797		--			19.7734	2.80048
	88.1322	1.20181		182.462	2.26298		--			26.2268	2.64905
	60.8108	1.03289		205.906	2.00574		--			26.6346	2.43879
	72.7632	1.07417		199.544	2.08128		--			27.0671	1.95528
	93.8358	9.95933		214.259	2.20202		--			31.9434	2.70617
	44.7838	1.30118		191.667	2.21196		--			15.4209	1.93067
	74.8665	1.97928		187.874	2.55682		--			48.0655	2.6421
	78.9139	1.29221		212.27	1.96951		--			48.9169	2.01134
	44.6243	1.22222		192.484	2.03041		--			53.8754	2.40147
	93.5819	1.0509		143.891	2.35727		--			53.7297	2.08425
	57.1695	1.57256		132.762	2.30681		--			73.4862	1.63523
	93.079	9.47913		138.136	2.28056		--			79.8625	1.18746
	95.3555	10.3045		143.419	2.75855		--			61.4543	2.27248
	40.9774	1.16357		133.55	1.94305		--			64.3751	1.66739
	40.5373	1.10813		137.222	2.21178		--			80.4211	2.48025
	40.6774	1.19272		142.9	2.1645		--			66.4596	2.33757
	90.2858	1.37912		135.821	2.26106		--			57.8341	2.87297
	90.9237	1.4095		141.31	2.46615		--			38.9267	1.70847
	84.6097	1.41876		136.114	2.29732		--			19.0866	2.24573
	44.3723	1.00874		153.562	2.13542		--			28.6155	2.05981
	66.8031	1.02002		143.071	2.25186		--			22.8475	1.82291
	96.2815	9.14686		144.94	2.27733		--			23.5905	1.64333
	97.1097	1.16907		152.018	2.39585		--			31.1465	2.25889
	97.8304	10.3473		181.88	1.99683		--			40.6998	1.94283
	51.7957	1.1554		184.356	2.35589		--			50.5723	1.43233
	92.6526	10.1205		192.487	2.13247		--			46.3148	1.99394
	49.8939	1.0438		181.641	2.18827		--			45.7741	1.692
	88.9595	1.17426		197.862	1.98997		--			40.3015	2.0608
	63.0956	1.0072		220.836	2.75628		--			63.1782	1.49041
	80.5533	1.50613		211.16	2.19227		--			77.5043	2.4318
	97.2261	1.01389		199.992	2.02125		--			87.7015	2.21887
	61.1608	1.22169		204.003	1.99683		--			69.278	1.94748
	43.4454	1.4208		144	9.75353		--			63.6669	2.02561
	93.1904	1.16896		142.057	2.00312		--			74.8655	1.49633
	89.4694	1.09943		131.443	2.2644		--			69.9355	2.7404
	82.5786	1.08051		147.302	2.08578		--			39.4262	1.94696
	41.6029	1.01153		138.609	2.43313		--			56.9263	1.85335
	79.4192	1.16883		203.989	2.03303		--			20.2227	2.61026
	96.2218	1.28009		205.283	2.26532		--			31.3619	1.37246
	95.9583	9.70521		132.986	2.13365		--			20.9966	2.17612
	41.096	1.21369		169.662	2.17584		--			15.5622	1.90466
	80.639	1.15258		200.898	2.17167		--			30.0986	1.84607
	86.8336	2.03965		190.777	2.84449		--			29.3936	2.02878
	85.8111	1.0845		188.941	2.38452		--			49.195	1.9806
	53.2603	1.09424		194.627	2.27628		--			50.3839	1.73807
	76.4952	1.03087		134.623	1.99428		--			46.2893	1.96411
	54.6609	1.02665		145.139	9.76691		--			43.4388	1.17297
	93.9334	13.0097		146.777	2.04305		--			55.987	2.06885
	43.6612	1.24506		135.374	2.23993		--			51.1433	1.85655
	86.6453	1.15846		140.769	2.16005		--			50.413	2.16082
	79.0087	1.04564		144.703	2.17077		--			45.4448	1.64698
	75.7873	2.02378		145.016	2.13335		--			53.3759	2.29847
	77.5566	1.10062		146.703	2.10861		--			59.1075	1.82384
	44.15	2.16621		143.052	2.37705		--			51.8719	1.14202
	42.5362	1.02586		144.994	1.99641		--			40.7548	1.9304
	56.0941	1.15145		144.769	2.18504		--			94.2996	2.58044
	52.8858	1.99357		144.226	1.96464		--			60.0083	2.23308
	93.9143	1.05313		141.512	2.32758		--			49.8316	2.32588
	92.4916	1.20118		143.148	2.38975		--			44.5704	1.92665
	92.7016	9.62218		142.986	2.41884		--			44.1666	1.87935
	92.4952	1.27958		192.508	2.09477		--			82.7872	1.92948
	80.678	1.14511		186.707	1.97521		--			86.5806	1.65313
	47.1884	1.93296		198.816	2.79208		--			47.1756	1.81661
	50.8993	1.26506		182.788	2.08311		--			83.5	1.76811
	93.2079	1.13212		195.246	2.13503		--			62.5593	2.87039
	46.3424	1.82753		191.516	2.43886		--			58.464	2.09022
	114.546	1.02332		182.68	2.32523		--			85.1571	1.74011
	107.429	1.25488		211.028	2.0448		--			48.9704	1.99113
	125.175	1.03172		196.506	2.18182		--			42.0968	1.10748
	113.933	1.01749		128.402	2.26853		--			91.6263	1.58964
	111.509	1.02535		139.679	9.55099		--			45.0158	1.93406
	118.329	1.52512		145.664	2.26703		--			86.4562	2.40246
	104.076	1.06111		130.791	2.2025		--			88.1219	1.3478
	112.22	1.58317		133.61	2.37709		--			92.5086	2.40511
	122.943	1.03358		147.059	2.34002		--			44.8079	1.98189
	120.564	0.99834		145.779	2.13864		--			57.2364	1.54621
	108.542	1.5813		144.572	2.12821		--			52.3137	2.49896
	106.535	1.01621		147.564	2.25833		--			89.0142	2.1307
	110.069	1.04427		138.633	2.21734		--			49.7417	1.28594
	108.186	2.00101		130.611	2.68757		--			61.9551	1.56849
	111.12	1.18277		183.125	2.26633		--			48.973	1.55474
	117.184	1.04795		189.31	1.84286		--			40.3296	2.35936
	105.905	1.92697		199.655	2.07555		--			74.1607	1.56452
	114.152	1.09127		204.962	2.15508		--			85.2724	1.9626
	131.154	1.04776		188.92	2.64088		--			77.5045	1.719
	117.357	1.10789		193.93	2.20703		--			61.5426	2.74327
	130.062	1.6873		201.382	2.18566		--			52.5758	2.20839
	30.8274	1.26426		199.621	2.22641		--			84.302	2.11227
	31.1574	1.95354		181.831	2.27739		--			63.9647	2.84599
	31.0911	1		206.716	2.16752		--			49.3811	1.70894
	42.6532	0.98372		202.953	2.30436		--			76.9983	2.65671
	50.0653	0.9111		203.703	2.07228		--			76.0915	1.64289
	52.5041	0.92902		182.996	2.12199		--			81.6662	2.61157
	46.9419	0.9368		188.863	1.99331		--			53.1368	1.49436
	51.7626	0.88248		191.648	2.60976		--			70.6494	2.26019
	46.5204	1.86698		189.911	2.02011		--			96.6946	1.28276
	52.0603	0.97697		205.998	2.15066		--			58.385	1.86544
	73.6186	0.63813		188.485	2.08046		--			99.8661	2.52666
	60.6143	0.9833		197.333	2.2873		--			77.5939	1.69495
	41.0166	1		116.907	2.00612		--			59.166	2.75963
	44.9164	1.004		201.763	2.11162		--			56.114	2.21109
	54.897	0.86225		207.598	2.2393		--			68.5824	1.33138
	41.4092	1.24309		145.939	1.98291		--			90.3541	2.51649
	94.616	8.40606		122.155	2.13292		--			57.3864	1.62235
	63.9956	1.00039		102.381	2.12714		--			82.5583	1.73172
	63.5575	0.96842		140.231	2.20803		--			55.1177	1.90777
	41.0762	4.23438		148.27	1.84235		--			75.5628	1.8553
	55.1056	0.68027		143.725	2.24857		--			81.6446	1.93805
	63.3494	1.13676		146.035	1.97624		--			74.6333	1.85216
	91.5398	0.92259		140.094	1.95688		--			92.275	2.1407
	58.1785	1.00016		145.837	2.41782		--			46.6595	1.8817
	68.9188	0.99683		139.139	2.20525		--			39.7536	1.83833
	51.1013	1.1141		141.669	2.23253		--			51.2356	1.53709
	61.6147	0.9235		137.287	2.17172		--			95.2141	2.72567
	58.9014	0.9391		139.587	2.25639		--			52.6294	1.90565
	53.1833	0.89087		148.771	9.65741		--			59.5949	1.26414
	40.386	0.98581		184.741	2.18853		--			65.7588	1.63247
	80.0819	0.97567		184.705	2.03498		--			63.6157	2.43299
	46.4209	1.03596		199.293	2.21586		--			92.0452	2.90136
	41.2224	1.24826		198.459	1.98341		--			45.4528	1.18451
	85.3254	0.90208		195.348	2.2293		--			67.063	2.16121
	49.4612	1.00594		204.177	2.20056		--			67.2714	2.41131
	97.4088	0.97149		220.055	2.04905		--			93.0149	1.54554
	43.9337	1.07454		142.333	2.08225		--			76.3158	2.03474
	79.8879	0.54085		145.866	2.35473		--			88.9831	1.37642
	97.7174	0.99454		144.506	2.25543		--			49.6855	2.57236
	87.6789	0.96242		144.359	2.00129		--			55.1332	2.29591
	43.2122	0.99338		103.68	2.10039		--			79.9508	2.07555
	56.8088	1.92705		144.724	2.19456		--			72.0563	2.09354
	41.6496	1		135.005	2.61958		--			78.8793	2.95409
	67.038	1.97427		141.472	2.04627		--			57.4265	2.13075
	42.4313	1.0003		139.232	2.47678		--			71.9437	1.51333
	70.838	0.95367		150.61	2.24553		--			77.7312	1.55676
	80.7506	0.87996		187.867	2.36434		--			84.9609	1.78886
	90.7676	1.83089		185.789	2.06452		--			40.1362	2.16884
	70.5626	0.96488		185.16	2.13497		--			47.5348	2.22894
	43.1775	2.31297		199.842	2.47374		--			74.3657	1.9235
	75.5379	1.00123		203.869	2.68316		--			80.3499	1.83162
	96.0377	9.16038		205.163	2.36557		--			65.1787	1.93115
	63.9605	1.84596		209.905	2.42725		--			89.2743	1.43528
	41.9588	1		193.618	2.9423		--			61.8921	2.47136
	54.6904	1.13282		209.296	2.57845		--			57.1683	1.56781
	40.4326	0.99671		201.604	2.15142		--			41.8754	2.04104
	59.8899	1.00042		206.562	2.18564		--			73.9793	1.03271
	41.6915	1.99598		150.997	2.575		--			41.022	2.25625
	69.1067	1.28928		148.245	2.67553		--			69.0864	1.49648
	76.5489	1.92296		147.939	2.32842		--			55.4131	1.68026
	93.7104	11.1988		153.76	2.9515		--			71.4907	2.30526
	78.0735	1.20222		184.48	2.26389		--			48.8878	1.44071
	39.5722	0.99108		203.141	2.47537		--			71.2042	2.71082
	74.7708	0.99981		188.496	2.51597		--			68.5493	2.15376
	74.9385	1.00355		198.511	2.05111		--			47.2286	1.23923
	84.857	1.00075		195.701	2.17508		--			74.6088	2.40918
	60.9548	1.80385		168.886	2.43847		--			88.1403	1.34825
	78.3416	1.89895		135.125	2.18941		--			47.4055	2.03918
	50.0288	1.33068		143.186	2.92604		--			92.8594	2.17911
	39.9672	1.95214		141.5	2.18269		--			90.3912	1.91623
	39.7002	0.99966		170.139	2.47727		--			48.4153	1.77778
	79.668	1.09117		186.295	2.37045		--			83.9907	1.98252
	99.0839	1.79844		145.574	2.34723		--			99.0093	2.30749
	72.6916	1.45087		146.01	2.15226		--			87.7246	2.21532
	93.5375	12.5106		136.911	2.0045		--			41.0437	1.55307
	97.1749	9.77462		145.589	2.67418		--			66.2946	1.82063
	58.1067	1.01066		139.989	2.25067		--			74.111	2.31801
	99.5789	0.9923		135.545	2.54987		--			75.4315	2.19412
	41.4114	1.0755		134.579	2.46387		--			94.9398	1.7677
	40.6203	2.00163		134.817	2.38998		--			67.4164	2.74977
	42.6881	1.9805		139.745	2.13865		--			74.9975	1.34319
	42.0008	0.99146		147.026	2.42642		--			41.3441	2.07653
	89.2595	1.77692		189.643	2.30475		--			42.7934	2.20908
	85.1914	1.02127		191.507	2.28184		--			41.7459	2.59271
	94.8265	12.5416		203.517	2.88732		--			68.0444	2.52846
	93.6789	11.5426		203.028	1.99714		--			78.1254	1.26148
	39.4334	0.98887		175.602	2.34089		--			70.4169	1.09687
	63.1661	1.99575		141.375	3.36122		--			55.2275	1.59518
	55.7422	0.99717		141.252	2.43085		--			56.3206	1.61477
	94.6416	0.99177		139.564	2.34058		--			72.9017	1.89085
	94.7148	1.09361		145.23	2.36696		--			41.8704	1.6436
	52.9132	1.76158		135.851	2.78884		--			70.0166	1.91582
	83.0123	1.78766		145.108	2.07551		--			66.034	1.92567
	41.156	1.01807		140.748	2.11496		--			81.2685	1.78559
	39.1582	0.99614		149.66	2.26717		--			79.7957	2.43421
	83.581	1.00408		147.719	2.5697		--			61.7064	2.44114
	137.772	1.00054		188.371	3.03457		--			42.217	1.93834
	111.805	1.06454		193.835	2.16879		--			62.8575	2.00066
	107.549	1.37309		196.057	2.1302		--			76.5567	2.23949
	124.55	1.90955		205.697	2.24442		--			41.1716	2.24965
	134.443	1.61883		204.524	2.26613		--			70.7417	2.09745
	105.198	0.99883		185.412	2.30071		--			65.7618	2.35256
	114.265	1.97458		187.68	2.40667		--			38.798	2.48771
	131.702	0.72742		194.334	2.60065		--			88.8107	2.4628
	125.772	1.29227		185.405	2.48037		--			43.3689	1.94699
	134.306	1.00185		166.43	2.19257		--			56.2651	2.20572
	136.431	1.37237		188.36	2.25079		--			58.8722	2.22519
	105.323	1.93225		201.968	2.42305		--			70.8574	2.77501
	100.168	2.05369		141.697	2.68105		--			71.0493	1.79257
	95.7053	12.3629		136.567	2.6621		--			47.4235	1.95705
	38.0249	1.01603		136.163	2.33253		--			62.9829	1.85423
	119.357	1.93755		196.695	3.03039		--			75.8883	1.95094
	119.185	2.06483		187.79	2.31432		--			47.4942	1.75952
	115.885	2.03705		203.057	2.22269		--			68.6068	2.04338
	106.187	1.37455		200.938	9.5419		--			70.8718	2.18124
	111.558	2.15756		203.177	2.03618		--			40.5349	1.34844
	123.522	1.93622		211.065	2.96814		--			69.6626	2.53274
	113.515	1.82715		188.381	2.68472		--			73.7349	1.80232
	121.24	3.09485		203.428	2.41889		--			16.1651	1.56269
	95.2745	0.99929		147.574	2.11227		--			31.5112	2.58701
	94.1846	2.41348		126.687	2.42847		--			30.6582	1.43311
	98.5184	1.94248		136.355	2.16888		--			23.2706	2.10027
	97.3699	1.58336		134.019	2.19809		--			18.6414	2.28996
	100.91	0.99704		142.853	2.9309		--			32.9621	2.22334
	93.3388	0.87981		186.785	2.84841		--			21.7073	1.87534
	94.968	8.37676		186.703	2.69402		--			30.0158	2.02424
	93.7057	1.71516		205.59	2.33917		--			41.4724	1.51777
	98.8878	1.00039		141.408	2.3728		--			47.3476	1.91699
	107.215	0.99939		187.34	2.28522		--			66.6635	2.02975
	109.831	1.00022		189.717	3.01978		--			57.6536	1.5028
	133.604	1.99828		136.216	2.00161		--			52.9102	1.50744
	150.315	2.11957		155.708	2.28115		--			93.445	2.83292
	109.894	0.99857		139.441	2.38826		--			53.9429	2.18807
	117.986	1.00031		192.442	2.04288		--			53.4374	2.24014
	150.05	0.99651		205.124	2.39347		--			74.755	1.89012
	118.786	2.73733		189.775	2.56238		--			61.3279	1.53469
	94.3107	0.9997		205.617	2.25134		--			69.6971	2.29977
	95.9178	13.0743		145.778	2.25435		--			54.355	1.9718
	98.3059	0.99994		135.705	2.16667		--			80.3834	2.28996
	101.772	0.89108		147.685	2.37651		--			77.9327	1.19891
	100.484	1.01753		207.158	2.49588		--			78.338	1.68523
	97.8055	12.7378		189.629	2.63258		--			92.6747	2.38893
	97.9301	0.96089		204.512	2.2553		--			75.4797	2.02481
	100.168	0.98488		205.009	3.1015		--			73.0347	2.40613
	100.113	0.99925		188.294	2.0903		--			48.8524	2.34518
	84.1307	0.99789		153.498	2.24518		--			54.2227	1.97942
	95.2162	11.1443		135.931	2.24072		--			40.9828	1.97502
	98.6054	0.41113		187.631	2.80864		--			95.527	2.1488
	129.441	0.98485		140.134	2.36845		--			90.058	1.75853
	115.214	0.68254		190.807	9.39235		--			60.3836	1.82486
	120.477	0.96916		198.941	2.13518		--			61.8758	2.43828
	132.527	0.98762		205.373	2.519		--			75.0132	2.23021
	124.247	1.00021		150.747	2.21263		--			58.4343	2.54506
	106.975	0.9992		203.106	2.84868		--			73.8935	1.79223
	111.578	0.65049		187.946	2.09306		--			92.4485	1.89166
	127.725	1.02256		191.526	2.16574		--			59.5638	2.09374
	126.147	0.41213			--		--			83.5261	1.5325
	112.343	0.97596			--		--			58.7559	2.28811
	145.825	1.0089			--		--			64.5713	2.04656
	110.413	0.4788			--		--			81.3012	1.5949
	119.198	0.94794			--		--			95.8742	2.43401
	119.729	0.48062			--		--			48.5988	2.21976
	112.662	0.73485			--		--			69.5967	1.55292
	82.7411	2.63566			--		--			51.6628	1.72905
	94.7765	1.99587			--		--			75.82	1.87033
	90.9647	2.01606			--		--			54.739	1.94097
	77.0498	1.99982			--		--			84.1757	2.24611
	96.0874	2.02732			--		--			60.9404	2.42725
	83.8576	2.00727			--		--			92.3777	2.51275
	99.2224	1.98479			--		--			73.4331	1.63001
	89.2854	1.99953			--		--			91.233	1.97421
	94.8239	2.0079			--		--			65.2249	1.3606
	95.355	9.96345			--		--			81.4643	2.4783
	99.7803	2.00303			--		--			79.4789	1.81103
	99.8697	1.95739			--		--			72.2542	1.83452
	101.148	1.9817			--		--			72.302	1.88551
	99.8258	3.79137			--		--			77.6389	1.08503
	101.311	2.16944			--		--			90.1151	1.53897
	97.3569	1.89145			--		--			74.9695	1.99048
	98.1613	1.91541			--		--			40.8134	1.92518
	101.714	2.10145			--		--			85.2693	2.4659
	100.374	2.8108			--		--			44.709	2.519
	101.601	2.01803			--		--			52.0539	1.2695
	90.3103	4.02988			--		--			68.0771	2.3519
	114.018	1.8695			--		--			67.1007	2.30939
	109.679	2.00125			--		--			40.5096	2.43316
	119.324	2.0014			--		--			77.1385	2.61464
	114.736	2.13781			--		--			62.6058	1.43295
	112.457	3.47715			--		--			40.0382	2.36294
	108.766	2.09936			--		--			40.9257	1.95507
	120.771	2.05457			--		--			89.7235	2.11019
	88.3365	1.6765			--		--			76.2783	1.31967
	97.1325	2.63842			--		--			19.8416	1.35366
	89.3029	1.92949			--		--			18.6536	1.94174
	96.4196	2.20771			--		--			20.1677	2.64306
	71.2327	1.00308			--		--			13.6627	2.16904
	96.0726	10.2465			--		--			35.6257	2.92428
	81.7436	1.00016			--		--			32.7331	1.69217
	98.6426	3.03688			--		--			22.346	2.75486
	81.1502	1.04789			--		--			31.049	1.44358
	97.872	1.99556			--		--			25.7423	1.54903
	86.2174	1.45711			--		--			47.3391	1.45106
	65.149	1.00101			--		--			51.7317	2.2541
	76.2618	1.89404			--		--			47.0405	1.92295
	91.5874	2.64931			--		--			51.5774	2.08348
	85.8753	1.99482			--		--			43.4661	1.50838
	99.2157	2.20506			--		--			70.4367	2.12619
	97.6543	1.3317			--		--			77.9309	1.38832
	94.3255	1.97262			--		--			60.6957	1.90475
	93.1681	2.15279			--		--			87.897	1.84369
	95.7064	2.07734			--		--			39.3053	2.48423
	99.7894	2.4288			--		--			52.8433	2.15826
	83.0356	1.9705			--		--			94.251	1.70453
	99.2047	2.65992			--		--			61.2205	1.64533
	92.9802	2.97014			--		--			88.1178	1.76286
	101.825	1.00524			--		--			94.5358	2.38091
	101.399	1.00335			--		--			64.9734	1.76821
	101.942	2.28026			--		--			90.1509	1.18345
	101.831	0.9971			--		--			56.324	1.31706
	97.0103	0.89036			--		--			71.6401	2.12003
	101.728	0.99958			--		--			94.618	2.21558
	101.102	1.00342			--		--			72.1238	2.05445
	100.909	2.63045			--		--			38.654	2.11394
	101.94	2.02645			--		--			79.0727	1.92434
	122.583	2.0589			--		--			73.6027	2.04649
	115.696	1.09658			--		--			97.8357	2.1131
	115.442	0.99964			--		--			97.5358	2.93925
	130.711	3.01839			--		--			87.2656	1.62732
	120.614	0.99963			--		--			61.1958	2.41152
	112.808	2.09053			--		--			84.72	1.53886
	120.9	2.64961			--		--			77.3631	1.80039
	113.558	1.09385			--		--			93.6928	2.63089
	105.564	1.8009			--		--			84.3876	2.47353
	174.78	23.4472			--		--			71.1881	1.52301
	95.6084	13.793			--		--			94.148	2.18224
	85.7523	0.99663			--		--			83.5551	2.62278
	99.8573	0.99924			--		--			88.8645	2.49343
	96.2139	1.00465			--		--			90.6813	1.70936
	96.2349	8.19658			--		--			91.525	1.69042
	97.7925	0.91321			--		--			89.503	2.30946
	96.4052	8.18463			--		--			74.7115	1.40857
	92.1216	1.08003			--		--			72.6729	2.27912
	95.1924	8.15486			--		--			57.6558	2.2212
	98.6492	1.57563			--		--			86.8843	1.30452
	100.573	1.07478			--		--			78.2318	2.26172
	66.2316	1.66339			--		--			91.1105	2.06593
	97.4904	0.97782			--		--			77.8661	1.9836
	113.074	0.97036			--		--			98.6486	2.38076
	113.28	0.95414			--		--			91.2376	1.67102
	115.617	1			--		--			65.5316	2.30988
	113.33	0.99832			--		--			67.8758	1.81411
	107.675	0.96343			--		--			22.8941	1.48528
	122.131	0.99748			--		--			25.8539	1.3356
	125.66	0.96689			--		--			25.7488	1.97282
	149.559	0.99957			--		--			24.6923	1.87939
	145.425	1.06207			--		--			33.0449	1.89724
	130.808	0.99793			--		--			32.2978	1.79646
	123.841	1.20253			--		--			29.115	2.05412
	138.837	1.00315			--		--			20.6407	1.59929
	166.213	1.01278			--		--			43.4877	1.82608
	112.809	0.86522			--		--			43.2635	1.70793
	98.0027	1.66945			--		--			42.1651	1.64922
	95.3886	9.22			--		--			48.8161	1.69519
	85.6702	2.17053			--		--			48.6065	1.30775
	94.4857	11.8199			--		--			47.3046	2.34915
	87.2315	2.9667			--		--			46.8125	2.03608
	85.192	1.99985			--		--			49.1783	1.99977
	68.0884	2.01451			--		--			52.6318	1.47226
	84.8676	2.13686			--		--			40.4671	2.51008
	95.3391	9.84323			--		--			53.6582	2.0593
	85.0607	11.3796			--		--			51.2185	1.96241
	74.4094	5.26382			--		--			56.3603	2.41186
	95.5472	2.00259			--		--			44.4063	1.99581
	75.3697	2.10093			--		--			51.4479	1.91028
	95.6238	10.9951			--		--			48.7244	1.51085
	81.3677	1.99675			--		--			41.1724	2.49396
	62.3085	2.0072			--		--			49.4112	2.52214
	80.0056	8.64465			--		--			49.4289	1.99494
	87.4041	1.99965			--		--			47.2646	2.46033
	96.3072	10.6262			--		--			46.7386	1.93873
	67.4722	2.43664			--		--			56.0803	2.09362
	73.9856	1.983			--		--			56.9366	2.50723
	78.1459	2.25731			--		--			40.716	2.30489
	84.9522	1.99009			--		--			52.657	2.71237
	55.0999	1.96099			--		--			45.1626	1.80088
	92.4195	3.12013			--		--			40.9811	2.6771
	89.1829	2.01988			--		--			39.5323	1.73464
	76.676	3.05881			--		--			50.0512	1.18287
	85.8723	2.00061			--		--			58.1251	2.65872
	84.5428	2.02875			--		--			44.9431	1.79018
	83.3926	2.00293			--		--			65.351	1.58755
	86.6096	2.16388			--		--			47.8136	2.72238
	77.1074	2.41328			--		--			61.2011	1.92074
	94.7375	10.4044			--		--			77.1514	2.27628
	95.7152	9.91945			--		--			54.3764	1.68896
	94.4279	1.98428			--		--			42.8133	2.34623
	84.834	2.06984			--		--			91.0863	1.45908
	57.8132	2.5589			--		--			46.9381	1.69741
	82.8594	2.00556			--		--			53.8518	2.46579
	64.0283	1.64275			--		--			54.4456	2.59204
	99.7208	3.20684			--		--			57.1899	2.26384
	101.727	2.00026			--		--			85.725	1.75637
	74.5851	3.17052			--		--			48.1679	1.91384
	63.0761	1.92563			--		--			50.0674	2.01335
	75.6261	1.18064			--		--			85.3302	1.58737
	87.4172	3.89379			--		--			69.4414	1.36342
	96.5822	2.31329			--		--			56.7922	1.42379
	99.3251	2.00202			--		--			91.2939	1.70083
	100.763	2.02003			--		--			78.1363	2.07168
	110.389	3.30338			--		--			85.6903	1.89493
	113.349	3.39289			--		--			89.0242	1.88157
	109.591	2.01374			--		--			84.6754	1.37082
	112.353	2.03592			--		--			54.7367	1.96303
	109.992	3.10477			--		--			55.1916	2.39237
	117.755	2.60338			--		--			59.665	1.58121
	110.698	3.15047			--		--			61.6227	2.00077
	118.668	2.07426			--		--			66.804	2.11025
	115.123	3.03656			--		--			66.8878	2.05045
	136.406	2.91809			--		--			56.0493	2.11929
	131.973	2.13098			--		--			69.2586	1.46281
	139.025	1.96187			--		--			64.8964	1.96097
	105.149	3.95903			--		--			54.8225	1.63164
	141.203	2.04597			--		--			88.0079	1.60969
	78.4864	1.03079			--		--			68.6973	2.20803
	86.653	1.42245			--		--			62.3671	1.77093
	87.4131	0.99965			--		--			91.6559	2.79983
	73.4816	1.02451			--		--			49.6109	1.40434
	83.3368	1.90049			--		--			48.7486	1.81279
	72.0823	1.97702			--		--			51.3929	1.8238
	94.0468	12.0086			--		--			63.0445	1.93714
	71.1185	1.83131			--		--			61.3984	1.68254
	92.8092	2.42527			--		--			66.2905	2.20763
	57.2655	2.02965			--		--			87.8852	1.77223
	75.6902	2.00713			--		--			49.0385	1.71302
	91.6021	1.04494			--		--			90.3745	2.21798
	96.6871	1.55639			--		--			90.3698	1.96192
	89.0768	1.00075			--		--			67.3951	1.50946
	56.1711	3.18646			--		--			82.7858	2.30019
	84.5838	2.00075			--		--			92.6927	2.13894
	76.0507	1.11671			--		--			92.981	1.95131
	64.8659	2.02159			--		--			86.9194	1.45834
	81.7069	1.87922			--		--			64.6615	2.78705
	54.5996	2.78751			--		--			81.4636	2.16612
	69.8644	1.00275			--		--			65.876	1.62678
	95.4418	2.2772			--		--			77.1142	2.68218
	89.0578	2.65668			--		--			53.9269	2.40838
	86.1502	1.01073			--		--			48.4657	2.05924
	92.134	2.84052			--		--			61.7109	2.47735
	58.1038	1.95475			--		--			79.8184	1.15865
	95.968	2.26847			--		--			62.3955	1.25731
	94.6026	10.387			--		--			50.4876	2.51623
	88.1311	1.92369			--		--			39.4626	2.09763
	69.1871	1.07705			--		--			68.576	1.16522
	62.6436	1.99616			--		--			43.8496	2.53533
	64.2868	1.98738			--		--			46.0666	1.16623
	87.3239	1.14916			--		--			69.7274	2.21657
	82.4342	0.99984			--		--			54.9785	2.24069
	67.5929	1.37681			--		--			63.0928	1.79523
	82.2262	2.0156			--		--			84.1438	1.52674
	65.1561	2.4929			--		--			70.1093	2.33405
	92.4772	1.0334			--		--			64.1633	1.65738
	76.0385	2.37255			--		--			66.0893	1.77629
	52.91	2.95619			--		--			86.3494	1.70987
	82.7842	1.98555			--		--			85.3751	1.7994
	95.2148	10.1948			--		--			77.983	2.30281
	59.3074	1.00291			--		--			67.9448	1.89064
	70.8328	2.0239			--		--			85.7304	2.48826
	92.9824	1.06702			--		--			48.9225	1.34607
	95.4854	8.99463			--		--			95.6953	2.7406
	63.7689	1.72707			--		--			43.705	2.12074
	62.932	2.11283			--		--			72.4364	1.42024
	86.8157	2.1617			--		--			89.5084	1.80654
	84.9307	1.93137			--		--			68.7794	2.11318
	96.7466	1.44635			--		--			44.2588	2.29666
	94.8819	13.3395			--		--			69.41	1.6077
	84.9989	1.97491			--		--			89.1116	1.77208
	65.5041	1.02259			--		--			54.5445	1.95937
	60.6543	2.72965			--		--			70.6872	2.59895
	81.8937	2.88518			--		--			46.0756	1.79638
	72.1781	3.03524			--		--			56.5936	1.94659
	78.3197	2.91477			--		--			76.1563	1.78428
	79.3582	1.91095			--		--			49.3855	1.30122
	56.4099	2.23387			--		--			48.4993	2.01382
	61.5873	2.37213			--		--			61.4233	1.88896
	76.4578	2.68959			--		--			52.4714	2.70853
	93.3795	9.26026			--		--			45.3207	2.37922
	98.9239	2.0493			--		--			63.4866	2.54717
	92.6538	1.0085			--		--			46.7655	2.33854
	83.9506	2.04953			--		--			68.8503	2.88526
	101.157	0.99984			--		--			67.8699	1.91212
	99.5211	2.41907			--		--			86.2815	1.8397
	57.1979	0.98888			--		--			67.7416	2.10493
	80.8544	15.8805			--		--			84.5443	2.13122
	101.18	1.10066			--		--			76.5313	1.69524
	99.9912	1.66215			--		--			66.564	2.1213
	86.8027	1.81427			--		--			48.426	1.19984
	88.4562	2.00268			--		--			82.684	2.60496
	118.18	2.67309			--		--			59.425	2.32772
	110.397	1.0203			--		--			78.1056	2.524
	117.854	1.62533			--		--			87.6769	1.58256
	121.103	2.37354			--		--			56.0353	1.59004
	132.689	1.28275			--		--			62.2937	1.90845
	126.44	2.17205			--		--			53.5659	1.9326
	137.626	2.90238			--		--			46.8394	1.84151
	122.878	2.00393			--		--			66.4198	2.06796
	137.471	0.93914			--		--			98.4453	1.83028
	95.9492	9.44317			--		--			92.3409	1.45915
	91.6039	0.96827			--		--			67.1914	1.87218
	74.6007	0.99314			--		--			61.0388	1.6905
	94.0342	1.0141			--		--			45.9829	1.71874
	94.3623	0.98084			--		--			66.6171	1.49589
	91.8112	0.81983			--		--			57.7653	1.49094
	66.2856	0.99718			--		--			82.8418	2.08196
	81.3208	0.98763			--		--			82.0967	1.60954
	93.1927	15.9462			--		--			62.2172	1.72715
	93.9013	0.98718			--		--			84.364	1.68515
	95.6455	1.45872			--		--			48.471	1.41026
	86.3581	1.38646			--		--			62.1827	2.19092
	75.4245	0.96729			--		--			74.7798	1.80975
	97.7805	1.00388			--		--			72.317	1.57784
	86.2239	1.00412			--		--			42.1152	2.36842
	79.0373	1.24832			--		--			83.8085	1.65846
	84.4137	0.92508			--		--			81.1569	2.26615
	85.4834	1.03272			--		--			73.2937	1.65898
	94.2516	10.8648			--		--			66.5112	1.67449
	96.7282	1.07763			--		--			76.8584	1.56609
	91.2765	1.00291			--		--			60.3307	1.96545
	99.7371	0.99978			--		--			76.0839	2.21684
	84.1645	1.02302			--		--			40.4254	1.97302
	82.5758	0.99795			--		--			73.3422	1.94519
	93.9341	13.0779			--		--			73.2863	2.32307
	86.6983	0.99385			--		--			58.1671	2.1456
	75.606	1.00031			--		--			83.6766	1.2147
	98.953	1.05169			--		--			46.1018	1.46784
	96.4192	0.88487			--		--			55.7053	2.12317
	56.872	1.00018			--		--			74.2496	1.10982
	80.6604	1.00959			--		--			71.4682	2.22755
	75.5671	1.01961			--		--			78.982	1.60265
	68.8287	1.3542			--		--			54.8231	1.92712
	100.217	1.00139			--		--			40.2325	2.50617
	101.05	1.00479			--		--			84.7679	2.11073
	102.272	1.00247			--		--			46.1848	2.57199
	72.5166	1.01249			--		--			42.0998	1.55218
	93.6446	9.59138			--		--			28.9787	1.69896
	93.2371	1.0907			--		--			32.4403	1.39779
	99.683	0.96518			--		--			22.654	2.02847
	113.955	0.99988			--		--			31.4869	2.55489
	113.825	1.24425			--		--			16.3026	2.80767
	129.775	0.99994			--		--			14.1429	1.65558
	110.511	0.98506			--		--			29.5105	2.36535
	138.469	1.00048			--		--			25.5566	2.06896
	138.716	0.99715			--		--			32.0778	2.81
	119.898	0.9991			--		--			51.0974	2.71558
	121.129	0.97745			--		--			45.4105	2.01311
	115.494	0.90883			--		--			91.2001	1.98187
	139.661	0.97495			--		--			55.0451	2.31603
	111.029	0.68502			--		--			50.8746	2.05201
	123.446	0.98772			--		--			60.4712	1.30794
	49.166	1.99667			--		--			75.9803	1.25896
	49.0081	2.10469			--		--			39.1682	2.31136
	55.232	2.00194			--		--			57.0872	1.48912
	55.3058	1.98891			--		--			58.5044	1.75763
	52.8982	2.10844			--		--			43.0533	2.51172
	94.8645	2.52961			--		--			62.2253	1.78617
	77.6444	2.00553			--		--			55.9233	1.65455
	54.8768	2.00678			--		--			47.8879	2.82099
	60.7038	1.75781			--		--			77.6893	1.57358
	96.3023	2.90238			--		--			83.7018	1.78066
	73.6829	1.98474			--		--			72.5353	1.52819
	68.7793	1.98613			--		--			86.1288	2.30287
	77.5922	3.11832			--		--			79.4298	1.86169
	94.6321	2.39359			--		--			40.818	2.12406
	94.0902	11.0124			--		--			41.5951	2.0284
	80.479	2.0295			--		--			76.1257	2.18838
	50.7573	5.9486			--		--			64.392	2.12097
	81.7535	1.99107			--		--			91.8624	1.95711
	91.7087	14.8647			--		--			93.5619	2.27557
	93.9159	2.01251			--		--			78.3439	1.54934
	93.8155	13.1535			--		--			81.6266	2.30537
	94.9924	10.6604			--		--			74.3446	1.24346
	97.6848	2.50147			--		--			83.3654	2.43521
	95.2649	10.1011			--		--			81.3111	1.78258
	89.3879	1.96162			--		--			67.2848	2.02298
	81.0868	11.0737			--		--			97.3998	1.5214
	92.8139	1.99607			--		--			59.2441	2.21377
	85.8663	1.98082			--		--			91.1187	2.59602
	93.6272	2.27811			--		--			66.2306	1.54359
	46.3685	1.98924			--		--			63.1985	2.43955
	88.0473	2.49948			--		--			85.9364	2.11404
	91.0957	2.00973			--		--			44.1569	2.35724
	67.3573	1.92239			--		--			92.0291	1.90211
	55.8929	2.94694			--		--			54.2446	2.39617
	72.6198	1.99806			--		--			50.2631	1.83913
	54.1159	1.90974			--		--			82.4527	1.65709
	87.5233	1.95646			--		--			70.7015	2.35498
	74.2448	1.98674			--		--			62.047	2.806
	61.212	2.112			--		--			42.3302	1.49956
	85.9963	2.00044			--		--			64.7697	1.89186
	97.4452	1.99479			--		--			78.3552	1.52423
	77.0572	2.49348			--		--			64.4829	2.07937
	84.4647	8.79712			--		--			56.9783	1.48743
	94.6789	2.16169			--		--			40.8737	2.78813
	77.3737	1.38227			--		--			79.5907	1.71893
	52.3714	2.00176			--		--			67.5662	1.89688
	100.149	1.99287			--		--			24.2105	2.93969
	71.8566	1.56002			--		--			23.44	2.02408
	86.3703	1.95319			--		--			30.9638	1.58318
	70.3715	3.05043			--		--			17.7121	2.1704
	84.7556	1.94757			--		--			15.7809	2.8231
	91.221	8.33742			--		--			34.1922	2.05549
	96.3919	2.00214			--		--			21.2515	2.00153
	97.0501	2.80486			--		--			49.5227	1.78714
	95.5255	2.00413			--		--			56.9983	2.36364
	86.7164	1.60754			--		--			41.9593	1.95044
	78.9477	1.99577			--		--			81.229	2.68295
	91.4012	1.97501			--		--			79.3851	1.82915
	84.6982	1.98883			--		--			58.5749	2.31247
	58.4515	1.88945			--		--			51.2202	2.16388
	44.1591	1.97182			--		--			67.702	2.11787
	97.015	1.98017			--		--			59.2198	1.9199
	92.1375	2.00228			--		--			90.7012	2.01814
	80.7334	1.98052			--		--			81.9447	1.36771
	60.0646	1.93423			--		--			84.0319	2.79371
	88.7974	1.93545			--		--			39.6269	2.38961
	94.6551	17.4727			--		--			75.9782	1.41799
	75.2485	2.01074			--		--			76.8621	1.91529
	69.0861	2.00147			--		--			39.6311	2.60972
	65.7622	1.93794			--		--			46.255	2.15214
	93.8731	7.94112			--		--			91.122	2.16734
	65.9797	1.99234			--		--			93.2585	1.65525
	65.0622	1.98004			--		--			95.0579	2.58809
	52.6039	1.4408			--		--			77.6408	2.54649
	68.5229	1.95823			--		--			75.5993	2.00432
	77.1054	1.97621			--		--			96.4755	2.21873
	70.6906	2.17729			--		--			67.8838	1.91539
	57.0337	1.63923			--		--			76.5163	1.72791
	59.2484	1.96934			--		--			93.0598	2.64827
	61.9117	1.00309			--		--			88.5879	1.60532
	58.1528	1.99518			--		--			39.6202	2.81104
	85.0408	2.845			--		--			75.7338	1.01022
	68.5637	1.79527			--		--			73.193	2.53586
	56.8047	2.01866			--		--			64.8575	2.0654
	97.7994	2.07815			--		--			95.8188	1.87621
	88.2765	10.3118			--		--			77.0509	1.83902
	106.727	1.75268			--		--			81.5601	2.14384
	109.031	2.12909			--		--			94.9312	2.10912
	109.776	3.0777			--		--			96.3916	1.87384
	108.034	1.56905			--		--			87.034	1.07972
	134.665	2.78065			--		--			86.0786	2.0173
	116.315	1.96552			--		--			87.9204	2.54724
	133.809	2.2852			--		--			83.2264	1.41038
	123.001	2.00142			--		--			75.994	1.33387
	108.307	2.29428			--		--			92.0456	2.61443
	114.327	3.02733			--		--			95.9548	1.98381
	109.222	2.01378			--		--			85.9276	1.70789
	140.174	2.03983			--		--			74.1813	1.72301
	56.4226	2.00084			--		--			77.3099	1.50005
	53.8595	1.28319			--		--			91.2	2.57303
	52.5084	2.13988			--		--			98.1115	2.63983
	52.3795	2			--		--			78.5509	1.82359
	63.7552	1.40667			--		--			79.6549	1.46227
	40.9319	1.25658			--		--			41.9622	2.45309
	51.4527	2.78335			--		--			84.86	1.74453
	54.7423	1.00897			--		--			97.8708	1.75108
	92.5212	1.00057			--		--			76.792	1.95612
	58.0081	1.59933			--		--			100.452	1.66937
	55.5327	1.91776			--		--			74.0156	2.03382
	80.6044	0.99213			--		--			57.0714	2.00206
	61.9289	1.73458			--		--			98.9311	2.58316
	49.1161	1.11732			--		--			65.8551	1.92394
	70.2318	2.02871			--		--			87.2084	1.76267
	86.2326	1.00195			--		--			17.8362	2.51586
	87.3531	9.04819			--		--			35.3205	2.32948
	61.9937	2.67554			--		--			32.9757	1.59487
	93.4527	11.1115			--		--			35.1018	1.93814
	61.6524	1.06032			--		--			36.7527	1.96408
	85.4395	0.99963			--		--			23.9597	1.57674
	93.618	10.4828			--		--			18.5915	2.53232
	78.2182	1.00545			--		--			36.069	2.77382
	93.0279	15.6974			--		--			29.3478	1.23896
	90.3196	8.96657			--		--			46.4729	1.83049
	93.0961	2.12762			--		--			50.9514	2.17809
	90.3462	0.99967			--		--			40.7182	2.24271
	90.2766	2.10738			--		--			53.0274	1.71159
	93.5019	1.19473			--		--			41.2218	2.47436
	95.8775	9.5921			--		--			56.6389	1.52114
	91.2465	0.99929			--		--			48.3296	1.64638
	66.9161	1.20665			--		--			54.55	2.53294
	39.537	1			--		--			49.1684	1.25488
	81.7911	1.00048			--		--			47.3133	1.67245
	68.6767	1.08536			--		--			43.6142	1.78342
	96.1556	11.5354			--		--			41.5299	2.08117
	87.6331	1.01526			--		--			53.1476	1.83217
	72.4611	2.19906			--		--			45.6744	1.81932
	95.5972	9.758			--		--			52.5261	1.38095
	58.8212	2.73639			--		--			43.2032	2.71601
	94.689	1.00054			--		--			57.553	2.42022
	82.9151	0.98662			--		--			54.1869	2.46383
	90.4356	1.09209			--		--			55.2122	2.91975
	82.957	1.00203			--		--			40.6987	2.20809
	96.6605	2.00351			--		--			46.0466	2.41426
	90.1512	12.8566			--		--			65.9597	2.62509
	93.8375	10.0752			--		--			62.2495	1.86829
	64.2655	1.0043			--		--			55.9443	1.58148
	69.4427	2.62497			--		--			49.3809	2.0531
	63.152	1.0004			--		--			56.0962	1.83373
	69.8105	1.85763			--		--			49.9386	2.23434
	93.6983	1.96758			--		--			41.3639	2.52851
	67.8003	1.2253			--		--			53.1288	2.6765
	91.594	1.70388			--		--			48.5106	1.38477
	77.2862	1.14776			--		--			68.2386	1.60694
	75.2037	1.07752			--		--			50.972	2.07119
	59.9135	1.00075			--		--			56.0063	1.51024
	87.6844	2.80978			--		--			56.5078	2.37195
	85.8503	1.24545			--		--			51.3209	1.38445
	86.4197	3.00295			--		--			47.5965	1.83375
	94.199	15.2112			--		--			64.5429	2.37745
	89.3868	1.02371			--		--			49.9004	1.21402
	70.6774	1.00151			--		--			70.2057	1.73353
	52.4114	2.66141			--		--			66.5589	2.23233
	92.6603	10.484			--		--			56.67	2.10262
	91.1942	1.97167			--		--			59.0692	1.71874
	88.3991	1.00021			--		--			52.8977	1.64251
	78.7221	1.76989			--		--			62.7205	1.99221
	74.1807	1.00156			--		--			55.331	2.6312
	94.1443	9.25252			--		--			40.0201	2.47857
	95.9448	1.04775			--		--			53.3696	1.47744
	95.5756	1.39225			--		--			79.304	1.92461
	93.248	17.81			--		--			87.23	2.52591
	77.068	1.52936			--		--			64.2887	1.3409
	93.5083	9.1675			--		--			87.3324	2.25769
	52.1499	2.93117			--		--			39.0605	1.66458
	52.6201	1.00601			--		--			49.4804	2.09413
	65.2731	1.71742			--		--			70.2053	1.93223
	91.8582	13.1949			--		--			91.9435	2.10243
	75.743	1.78289			--		--			85.6252	1.27791
	56.2285	0.91701			--		--			93.8321	1.86907
	66.5048	0.99988			--		--			93.2043	2.40944
	73.7666	1.08342			--		--			65.0092	1.93667
	73.1201	1.28854			--		--			63.2343	2.23375
[truncated: 4,365 more rows]

## Sheet: Figure 3D
Figure 3D		The composition of droplets in input, waste 1 outlet, hit outlet, and waste 2 outlet.
Linear
	Input
	Hits	3.6
	Non-hits	96.4
	Hit
	Hits	23.2
	Non-hits	76.8
	Waste
	Hits	0
	Non-hits	100
NOVA
	Input
	Hits	5.8
	Non-hits	94.2
	Waste 1
	Hits	0.2
	Non-hits	99.8
	Hit
	Hits	1.2
	Non-hits	98.8
	Waste 2
	Hits	0
	Non-hits	100

## Sheet: Figure 3F
Figure 3F	Positive sorting performance comparison when 5% of the droplets are fluorescence positive								200 droplets in each measurment
Summarized data for line plot
Throughput	Efficiency (NOVA)			Throughput	Efficiency (Linear)
Hz	Mean			Hz
11	99.8333			10	99.8
20	99.8333			24	99.8
40	99.6667			51	100
110	99.8333			108	99.8
235	99.1667			252	99
Raw data for scatter plot
	Efficiency (NOVA)							Efficiency (Linear)
11Hz			Correctly sorted droplets (%)			10Hz			Correctly sorted droplets (%)
	TP	FP	%	SD			TP	FP	%	SD
test 1	199	1	99.5	0.288675	11	test 1	200	0	100	0.288675	10
test 2	200	0	100		11	test 2	200	0	100		10
test 3	200	0	100		11	test 3	199	1	99.5		10
		Mean	99.8333					Mean	109.833
20Hz						24Hz
	TP	FP	%	SD			TP	FP	%	SD
test 1	200	0	100	0.288675	20	test 1	200	0	100	0.288675	24
test 2	200	0	100		20	test 2	200	0	100		24
test 3	199	1	99.5		20	test 3	199	1	99.5		24
		Mean	99.8333					Mean	123.833
40Hz						51Hz
	TP	FP	%	SD			TP	FP	%	SD
test 1	199	1	99.5	0.288675	40	test 1	200	0	100	0	51
test 2	200	0	100		40	test 2	200	0	100		51
test 3	199	1	99.5		40	test 3	200	0	100		51
		Mean	99.6667					Mean	151
110Hz						108Hz
	TP	FP	%	SD			TP	FP	%	SD
test 1	200	0	100	0.288675	110	test 1	200	0	100	0.288675	108
test 2	200	0	100		110	test 2	200	0	100		108
test 3	199	1	99.5		110	test 3	199	1	99.5		108
		Mean	99.8333					Mean	207.833
235Hz						252Hz
	TP	FP	%	SD			TP	FP	%	SD
test 1	199	1	99.5	1.04083	235	test 1	199	1	99.5	1.32288	252
test 2	200	0	100		235	test 2	200	0	100		252
test 3	196	4	98		235	test 3	195	5	97.5		252
		Mean	99.1667					Mean	351

## Sheet: Figure 3H
	NOVA								Linear
	test 1	test 2	test 3	test 4	test 5	mean	SD		test 1	test 2	test 3	mean	SD		x values for scatter plot
TP	100	99.8	100	100	99.2	99.9333	0.34641		94.4	95	94.2	94.5333	0.416333		0.86	1.86
TN	99.2	99.4536	99.4413	99.3103	99.278	99.365	0.108896		98.8506	98.5401	97.6744	98.355	0.609534		1.14	2.14
FP	0	0.2	0	0	0.8	0.2	0.34641		5.6	5	5.8	5.46667	0.416333
FN	0.8	0.546448	0.558659	0.689655	0.722022	0.663357	0.108896		1.14943	1.45985	2.32558	1.64495	0.609534
		TP	FP							TP	FP
	NOVA			%					Linear			%
	Test 1	500	0	1					Test 1	472	28	0.944
	Test 2	499	1	0.998					Test 2	475	25	0.95
	Test 3	500	0	1					Test 3	471	29	0.942
	Test 4	500	0	1
	Test 5	498	4	0.992
		TN	FN							TN	FN
	NOVA			%					Linear			%
	Test 1	125	1	0.992					Test 1	87	1	0.988506
	Test 2	182	1	0.994536					Test 2	135	2	0.985401
	Test 3	179	1	0.994413					Test 3	126	3	0.976744
	Test 4	290	2	0.993103
	Test 5	277	2	0.99278
Legend
Ture Positive	TP
False Positive	FP
Ture Negative	TN
False Negative	FN
									`

## Sheet: Fgure 4G
	D-D distance		NOVA			Mean	SD		Linear			Mean	SD
Flow rate		TP	test 1	test 2	test 3				test 1	test 2	test 3
10 μL/h	1600	10	100	100	100	100	0		94.5	98	99.5	97.3333	2.5658
20 μL/h	800	20	100	99	100	99.6667	0.57735		95	90.5	89.5	91.6667	2.92973
40 μL/h	400	40	97	99.5	99	98.5	1.32288		53.5	60	51	54.8333	4.64579
80 μL/h	200	80	99	95	95.5	96.5	2.17945		16.5	12	21.5	16.6667	4.75219

## Sheet: Figure 4H
	Delay 0ms		Delay 2 ms		Delay 4ms
	Traveling distance	Displacement	Traveling distance	Displacement	Traveling distance	Displacement
	0	0	0	0	0	0
	230	-30	235	-10	252	-5
	344	-62	333.333	-40	419	-40
	423	-109	410	-75	523	-80
	492	-139	470	-99	614	-105
	555	-175	531.667	-119	693	-119
	610	-210	585	-148	771	-123
	664	-247	641.667	-167	835	-117
	727	-259	715	-176	893	-101
	816	-277	813.333	-196	970	-50

## Sheet: Figure 5E
	0V		600V		1800V
	Traveling distance	Displacement	Traveling distance	Displacement	Traveling distance	Displacement
	0	0	0	0	0	0
	320	-21	333	-39	386	-42
	621	-43	643	-76	442	-168
	865	-29	877	-107	747	-170
	1028	78	1016	-135	1014	-141
	1168	178	1190	-223	1247	-276

## Sheet: Figure 5F
	0V		50V		150V
	Traveling distance	Displacement	Traveling distance	Displacement	Traveling distance	Displacement
	0	0	0	0	0	0
	269	-43	254	-31.5	184	-29
	462	-80	379	-99	248	-62
	608	-104	479	-119	343	-98
	733	-109	566	-136	372	-119
	816	-67	640	-144	543	-168
	961	-24	707	-159	603	-201
	1137	-24	759	-179	701	-209
	1308	-22	813	-209	778	-228
	1480	-19	866	-218	852	-232

[truncated: 2 more sheets: Figure 5G, Figure 6B]
